# Supplementary material for: Sex and age differences in the expression of liver microRNAs during the life span of F344 rats
Source: Biol Sex Differ. 2017 Feb 3;8:6. doi: 10.1186/s13293-017-0127-9 (PMC5291947; doi:10.1186/s13293-017-0127-9)
Supplement: Additional file 1: — 212 differentially expressed miRNAs by age for each sex. The age contrast with differential expression is given along with fold-ratio, ANOVA FDR, degrees of freedom (df), ANOVA F statistic, and p values for both males and females. (XLSX 232 kb) [file 13293_2017_127_MOESM1_ESM.xlsx]

## Sheet: Additional File 1
miRNA_Symbol	Sex	Comparison	Fold_Ratio	ANOVA_FDR_P-value	T-test_P-value	Degrees_of_Freedom	F-Stat	ANOVA_Raw_P-value
rno-let-7a	Male	104wks/2wks	1.79849	4.32317e-06	2.05233e-06	8	9.54327	1.50248e-06
rno-let-7a	Male	15wks/2wks	2.03192	4.32317e-06	2.66674e-08	8	9.54327	1.50248e-06
rno-let-7a	Male	21wks/2wks	1.88445	4.32317e-06	5.19662e-07	8	9.54327	1.50248e-06
rno-let-7a	Male	52wks/2wks	1.925	4.32317e-06	3.00437e-07	8	9.54327	1.50248e-06
rno-let-7a	Male	78wks/2wks	1.85549	4.32317e-06	3.65523e-07	8	9.54327	1.50248e-06
rno-let-7a	Male	8wks/2wks	1.74284	4.32317e-06	3.02716e-06	8	9.54327	1.50248e-06
rno-let-7a-1-ast	Fema	52wks/2wks	1.88287	0.0402572	0.0038846	8	2.5877	0.0258697
rno-let-7a-1-ast	Fema	78wks/2wks	1.82008	0.0402572	0.00596641	8	2.5877	0.0258697
rno-let-7b	Male	104wks/2wks	3.4544	1.444e-13	2.40447e-14	8	41.0281	2.22518e-14
rno-let-7b	Male	104wks/5wks	1.52998	1.444e-13	0.00016365	8	41.0281	2.22518e-14
rno-let-7b	Male	15wks/2wks	3.51658	1.444e-13	4.59412e-15	8	41.0281	2.22518e-14
rno-let-7b	Male	15wks/5wks	1.55752	1.444e-13	5.56988e-05	8	41.0281	2.22518e-14
rno-let-7b	Male	21wks/2wks	3.33453	1.444e-13	4.73349e-14	8	41.0281	2.22518e-14
rno-let-7b	Male	52wks/2wks	3.46441	1.444e-13	2.22468e-14	8	41.0281	2.22518e-14
rno-let-7b	Male	52wks/5wks	1.53441	1.444e-13	0.000146043	8	41.0281	2.22518e-14
rno-let-7b	Male	5wks/2wks	2.25782	1.444e-13	1.09336e-09	8	41.0281	2.22518e-14
rno-let-7b	Male	6wks/2wks	2.79506	1.444e-13	8.11047e-13	8	41.0281	2.22518e-14
rno-let-7b	Male	78wks/2wks	3.72091	1.444e-13	1.39584e-15	8	41.0281	2.22518e-14
rno-let-7b	Male	78wks/5wks	1.64801	1.444e-13	1.01434e-05	8	41.0281	2.22518e-14
rno-let-7b	Male	8wks/2wks	3.00544	1.444e-13	2.38789e-13	8	41.0281	2.22518e-14
rno-let-7b	Fema	104wks/2wks	1.98581	0.000142535	6.91803e-06	8	6.3097	5.82875e-05
rno-let-7b	Fema	104wks/5wks	1.52934	0.000142535	0.00231233	8	6.3097	5.82875e-05
rno-let-7b	Fema	15wks/2wks	1.57395	0.000142535	0.00152955	8	6.3097	5.82875e-05
rno-let-7b	Fema	21wks/2wks	1.95422	0.000142535	1.23282e-05	8	6.3097	5.82875e-05
rno-let-7b	Fema	21wks/5wks	1.50501	0.000142535	0.0031907	8	6.3097	5.82875e-05
rno-let-7b	Fema	52wks/2wks	1.8654	0.000142535	3.84738e-05	8	6.3097	5.82875e-05
rno-let-7b	Fema	6wks/2wks	1.53553	0.000142535	0.00317691	8	6.3097	5.82875e-05
rno-let-7b	Fema	78wks/2wks	1.95984	0.000142535	1.27185e-05	8	6.3097	5.82875e-05
rno-let-7b	Fema	78wks/5wks	1.50934	0.000142535	0.0031841	8	6.3097	5.82875e-05
rno-let-7b	Fema	8wks/2wks	1.75015	0.000142535	0.000216283	8	6.3097	5.82875e-05
rno-let-7c	Male	104wks/2wks	3.2801	9.42493e-14	5.11828e-14	8	42.4348	1.39056e-14
rno-let-7c	Male	104wks/5wks	1.77157	9.42493e-14	1.90151e-06	8	42.4348	1.39056e-14
rno-let-7c	Male	104wks/6wks	1.52572	9.42493e-14	7.04949e-05	8	42.4348	1.39056e-14
rno-let-7c	Male	15wks/2wks	3.28588	9.42493e-14	1.39518e-14	8	42.4348	1.39056e-14
rno-let-7c	Male	15wks/5wks	1.77469	9.42493e-14	8.55204e-07	8	42.4348	1.39056e-14
rno-let-7c	Male	15wks/6wks	1.52841	9.42493e-14	3.46985e-05	8	42.4348	1.39056e-14
rno-let-7c	Male	21wks/2wks	3.28335	9.42493e-14	4.59577e-14	8	42.4348	1.39056e-14
rno-let-7c	Male	21wks/5wks	1.77332	9.42493e-14	1.20799e-06	8	42.4348	1.39056e-14
rno-let-7c	Male	21wks/6wks	1.52723	9.42493e-14	5.24085e-05	8	42.4348	1.39056e-14
rno-let-7c	Male	52wks/2wks	3.60958	9.42493e-14	6.41669e-15	8	42.4348	1.39056e-14
rno-let-7c	Male	52wks/5wks	1.94952	9.42493e-14	1.14523e-07	8	42.4348	1.39056e-14
rno-let-7c	Male	52wks/6wks	1.67898	9.42493e-14	3.65766e-06	8	42.4348	1.39056e-14
rno-let-7c	Male	5wks/2wks	1.85152	9.42493e-14	2.38442e-07	8	42.4348	1.39056e-14
rno-let-7c	Male	6wks/2wks	2.14987	9.42493e-14	6.73373e-10	8	42.4348	1.39056e-14
rno-let-7c	Male	78wks/2wks	3.50706	9.42493e-14	3.33229e-15	8	42.4348	1.39056e-14
rno-let-7c	Male	78wks/5wks	1.89415	9.42493e-14	1.20958e-07	8	42.4348	1.39056e-14
rno-let-7c	Male	78wks/6wks	1.63129	9.42493e-14	4.13572e-06	8	42.4348	1.39056e-14
rno-let-7c	Male	8wks/2wks	2.71121	9.42493e-14	2.03387e-12	8	42.4348	1.39056e-14
rno-let-7c	Fema	104wks/2wks	1.80051	3.10648e-05	8.41406e-06	8	7.55552	1.08887e-05
rno-let-7c	Fema	104wks/5wks	1.62453	3.10648e-05	0.00012512	8	7.55552	1.08887e-05
rno-let-7c	Fema	21wks/2wks	1.75266	3.10648e-05	2.09775e-05	8	7.55552	1.08887e-05
rno-let-7c	Fema	21wks/5wks	1.58136	3.10648e-05	0.000247324	8	7.55552	1.08887e-05
rno-let-7c	Fema	52wks/2wks	1.72472	3.10648e-05	3.48106e-05	8	7.55552	1.08887e-05
rno-let-7c	Fema	52wks/5wks	1.55615	3.10648e-05	0.000401803	8	7.55552	1.08887e-05
rno-let-7c	Fema	78wks/2wks	1.79403	3.10648e-05	1.25819e-05	8	7.55552	1.08887e-05
rno-let-7c	Fema	78wks/5wks	1.61868	3.10648e-05	0.000147493	8	7.55552	1.08887e-05
rno-let-7c	Fema	8wks/2wks	1.56756	3.10648e-05	0.000522039	8	7.55552	1.08887e-05
rno-let-7d	Male	104wks/2wks	1.62552	0.00095757	2.85552e-05	8	5.07957	0.000430121
rno-let-7d	Male	15wks/2wks	1.57249	0.00095757	3.93287e-05	8	5.07957	0.000430121
rno-let-7d	Male	52wks/2wks	1.52124	0.00095757	0.000189701	8	5.07957	0.000430121
rno-let-7d	Male	5wks/2wks	1.50402	0.00095757	0.00032359	8	5.07957	0.000430121
rno-let-7d	Male	78wks/2wks	1.68169	0.00095757	5.1367e-06	8	5.07957	0.000430121
rno-let-7f	Male	104wks/2wks	1.738	3.54268e-05	1.10925e-05	8	7.60916	1.38223e-05
rno-let-7f	Male	15wks/2wks	1.93778	3.54268e-05	2.48375e-07	8	7.60916	1.38223e-05
rno-let-7f	Male	21wks/2wks	1.84364	3.54268e-05	2.12304e-06	8	7.60916	1.38223e-05
rno-let-7f	Male	52wks/2wks	1.90434	3.54268e-05	9.26168e-07	8	7.60916	1.38223e-05
rno-let-7f	Male	5wks/2wks	1.58489	3.54268e-05	0.000166764	8	7.60916	1.38223e-05
rno-let-7f	Male	78wks/2wks	1.76554	3.54268e-05	3.41458e-06	8	7.60916	1.38223e-05
rno-let-7f	Male	8wks/2wks	1.71517	3.54268e-05	9.9577e-06	8	7.60916	1.38223e-05
rno-let-7f	Fema	15wks/2wks	1.50001	3.29133e-05	4.24275e-05	8	7.50305	1.16497e-05
rno-let-7f	Fema	21wks/2wks	1.55489	3.29133e-05	1.12688e-05	8	7.50305	1.16497e-05
rno-let-7f	Fema	52wks/2wks	1.64535	3.29133e-05	1.77908e-06	8	7.50305	1.16497e-05
rno-let-7f	Fema	8wks/2wks	1.57534	3.29133e-05	1.18127e-05	8	7.50305	1.16497e-05
rno-miR-1	Fema	104wks/2wks	0.0587914	0.000233759	0.013817	8	5.94115	9.88055e-05
rno-miR-1	Fema	104wks/6wks	0.00560974	0.000233759	4.50602e-05	8	5.94115	9.88055e-05
rno-miR-1	Fema	15wks/6wks	0.0127461	0.000233759	0.00050234	8	5.94115	9.88055e-05
rno-miR-1	Fema	52wks/2wks	0.042624	0.000233759	0.00770232	8	5.94115	9.88055e-05
rno-miR-1	Fema	52wks/5wks	0.0518352	0.000233759	0.0108347	8	5.94115	9.88055e-05
rno-miR-1	Fema	52wks/6wks	0.00406709	0.000233759	2.71729e-05	8	5.94115	9.88055e-05
rno-miR-1	Fema	78wks/2wks	0.042624	0.000233759	0.00770232	8	5.94115	9.88055e-05
rno-miR-1	Fema	78wks/5wks	0.0518352	0.000233759	0.0108347	8	5.94115	9.88055e-05
rno-miR-1	Fema	78wks/6wks	0.00406709	0.000233759	2.71729e-05	8	5.94115	9.88055e-05
rno-miR-1	Fema	8wks/2wks	0.0529219	0.000233759	0.014662	8	5.94115	9.88055e-05
rno-miR-1	Fema	8wks/6wks	0.00504969	0.000233759	4.85436e-05	8	5.94115	9.88055e-05
rno-miR-100	Male	104wks/2wks	2.1458	2.28743e-06	1.03327e-05	8	10.2153	7.42477e-07
rno-miR-100	Male	15wks/2wks	2.08733	2.28743e-06	8.77929e-06	8	10.2153	7.42477e-07
rno-miR-100	Male	21wks/2wks	2.77593	2.28743e-06	6.44413e-08	8	10.2153	7.42477e-07
rno-miR-100	Male	21wks/5wks	1.65066	2.28743e-06	0.00228021	8	10.2153	7.42477e-07
rno-miR-100	Male	21wks/6wks	1.57246	2.28743e-06	0.00340716	8	10.2153	7.42477e-07
rno-miR-100	Male	52wks/2wks	3.22094	2.28743e-06	4.26535e-09	8	10.2153	7.42477e-07
rno-miR-100	Male	52wks/5wks	1.91527	2.28743e-06	0.000199911	8	10.2153	7.42477e-07
rno-miR-100	Male	52wks/6wks	1.82454	2.28743e-06	0.000257281	8	10.2153	7.42477e-07
rno-miR-100	Male	5wks/2wks	1.68172	2.28743e-06	0.00138001	8	10.2153	7.42477e-07
rno-miR-100	Male	6wks/2wks	1.76535	2.28743e-06	0.000261436	8	10.2153	7.42477e-07
rno-miR-100	Male	78wks/2wks	2.25167	2.28743e-06	1.83365e-06	8	10.2153	7.42477e-07
rno-miR-100	Male	8wks/2wks	2.24847	2.28743e-06	2.47014e-06	8	10.2153	7.42477e-07
rno-miR-100	Fema	104wks/8wks	0.618893	0.0445844	0.00160907	8	2.5242	0.0291101
rno-miR-100	Fema	8wks/2wks	1.60246	0.0445844	0.00254052	8	2.5242	0.0291101
rno-miR-101a	Male	104wks/2wks	2.62937	2.34823e-11	1.63724e-12	8	27.5838	4.92744e-12
rno-miR-101a	Male	15wks/2wks	2.34946	2.34823e-11	1.07845e-11	8	27.5838	4.92744e-12
rno-miR-101a	Male	21wks/2wks	2.80002	2.34823e-11	3.03638e-13	8	27.5838	4.92744e-12
rno-miR-101a	Male	21wks/5wks	1.55426	2.34823e-11	2.37686e-05	8	27.5838	4.92744e-12
rno-miR-101a	Male	52wks/2wks	2.65117	2.34823e-11	1.30213e-12	8	27.5838	4.92744e-12
rno-miR-101a	Male	5wks/2wks	1.80152	2.34823e-11	1.47478e-07	8	27.5838	4.92744e-12
rno-miR-101a	Male	6wks/2wks	1.92632	2.34823e-11	4.17467e-09	8	27.5838	4.92744e-12
rno-miR-101a	Male	78wks/2wks	2.33813	2.34823e-11	1.23819e-11	8	27.5838	4.92744e-12
rno-miR-101a	Male	8wks/2wks	2.01835	2.34823e-11	1.46972e-09	8	27.5838	4.92744e-12
rno-miR-101a	Fema	104wks/2wks	2.11799	3.76945e-09	1.88593e-07	8	17.8395	6.08811e-10
rno-miR-101a	Fema	15wks/2wks	2.95198	3.76945e-09	1.03999e-10	8	17.8395	6.08811e-10
rno-miR-101a	Fema	15wks/5wks	1.88832	3.76945e-09	3.93739e-06	8	17.8395	6.08811e-10
rno-miR-101a	Fema	15wks/6wks	1.8328	3.76945e-09	1.36686e-05	8	17.8395	6.08811e-10
rno-miR-101a	Fema	21wks/2wks	2.4236	3.76945e-09	8.7931e-09	8	17.8395	6.08811e-10
rno-miR-101a	Fema	21wks/5wks	1.55033	3.76945e-09	0.000535483	8	17.8395	6.08811e-10
rno-miR-101a	Fema	21wks/6wks	1.50475	3.76945e-09	0.00118129	8	17.8395	6.08811e-10
rno-miR-101a	Fema	52wks/2wks	2.93296	3.76945e-09	1.20124e-10	8	17.8395	6.08811e-10
rno-miR-101a	Fema	52wks/5wks	1.87616	3.76945e-09	4.64815e-06	8	17.8395	6.08811e-10
rno-miR-101a	Fema	52wks/6wks	1.82099	3.76945e-09	1.60486e-05	8	17.8395	6.08811e-10
rno-miR-101a	Fema	5wks/2wks	1.56328	3.76945e-09	0.000638294	8	17.8395	6.08811e-10
rno-miR-101a	Fema	6wks/2wks	1.61064	3.76945e-09	0.000360072	8	17.8395	6.08811e-10
rno-miR-101a	Fema	78wks/2wks	2.5296	3.76945e-09	3.62203e-09	8	17.8395	6.08811e-10
rno-miR-101a	Fema	78wks/5wks	1.61813	3.76945e-09	0.000200434	8	17.8395	6.08811e-10
rno-miR-101a	Fema	78wks/6wks	1.57056	3.76945e-09	0.000589052	8	17.8395	6.08811e-10
rno-miR-101a	Fema	8wks/2wks	2.33674	3.76945e-09	4.13957e-08	8	17.8395	6.08811e-10
rno-miR-101b	Male	104wks/2wks	1.55134	1.14781e-05	3.51356e-06	8	8.58068	4.36545e-06
rno-miR-101b	Male	21wks/2wks	1.71495	1.14781e-05	8.74142e-08	8	8.58068	4.36545e-06
rno-miR-101b	Male	52wks/2wks	1.6625	1.14781e-05	2.79693e-07	8	8.58068	4.36545e-06
rno-miR-101b	Fema	15wks/2wks	1.71255	0.000227346	1.45557e-05	8	5.96594	9.53135e-05
rno-miR-101b	Fema	52wks/2wks	1.79848	0.000227346	3.71559e-06	8	5.96594	9.53135e-05
rno-miR-101b	Fema	52wks/6wks	1.55185	0.000227346	0.000267841	8	5.96594	9.53135e-05
rno-miR-101b	Fema	78wks/2wks	1.53349	0.000227346	0.000302465	8	5.96594	9.53135e-05
rno-miR-103	Male	104wks/2wks	2.42816	4.25815e-11	7.88815e-13	8	26.2175	9.63319e-12
rno-miR-103	Male	15wks/2wks	2.18293	4.25815e-11	5.86746e-12	8	26.2175	9.63319e-12
rno-miR-103	Male	21wks/2wks	2.13816	4.25815e-11	3.30147e-11	8	26.2175	9.63319e-12
rno-miR-103	Male	52wks/2wks	2.25071	4.25815e-11	7.24529e-12	8	26.2175	9.63319e-12
rno-miR-103	Male	5wks/2wks	2.08102	4.25815e-11	1.27985e-10	8	26.2175	9.63319e-12
rno-miR-103	Male	6wks/2wks	2.11782	4.25815e-11	1.39126e-11	8	26.2175	9.63319e-12
rno-miR-103	Male	78wks/2wks	2.2663	4.25815e-11	1.82978e-12	8	26.2175	9.63319e-12
rno-miR-103	Male	8wks/2wks	2.19557	4.25815e-11	7.2922e-12	8	26.2175	9.63319e-12
rno-miR-103	Fema	104wks/2wks	1.90182	1.15125e-06	8.08697e-08	8	10.6094	3.16495e-07
rno-miR-103	Fema	15wks/2wks	1.84498	1.15125e-06	3.01112e-07	8	10.6094	3.16495e-07
rno-miR-103	Fema	21wks/2wks	1.98033	1.15125e-06	3.12312e-08	8	10.6094	3.16495e-07
rno-miR-103	Fema	52wks/2wks	1.9949	1.15125e-06	2.85746e-08	8	10.6094	3.16495e-07
rno-miR-103	Fema	5wks/2wks	1.65065	1.15125e-06	1.14777e-05	8	10.6094	3.16495e-07
rno-miR-103	Fema	6wks/2wks	1.78833	1.15125e-06	1.24388e-06	8	10.6094	3.16495e-07
rno-miR-103	Fema	78wks/2wks	1.97816	1.15125e-06	3.67301e-08	8	10.6094	3.16495e-07
rno-miR-103	Fema	8wks/2wks	2.04708	1.15125e-06	2.28733e-08	8	10.6094	3.16495e-07
rno-miR-106b	Male	5wks/2wks	1.6567	1.28734e-06	4.10781e-09	8	10.8274	4.00976e-07
rno-miR-107	Male	104wks/2wks	2.86689	9.11901e-13	3.6058e-15	8	35.6425	1.55472e-13
rno-miR-107	Male	15wks/2wks	2.14668	9.11901e-13	4.36427e-12	8	35.6425	1.55472e-13
rno-miR-107	Male	21wks/2wks	2.2071	9.11901e-13	5.40382e-12	8	35.6425	1.55472e-13
rno-miR-107	Male	52wks/2wks	2.38335	9.11901e-13	5.65835e-13	8	35.6425	1.55472e-13
rno-miR-107	Male	5wks/2wks	2.25209	9.11901e-13	4.90429e-12	8	35.6425	1.55472e-13
rno-miR-107	Male	6wks/2wks	2.19173	9.11901e-13	2.01508e-12	8	35.6425	1.55472e-13
rno-miR-107	Male	78wks/2wks	2.65745	9.11901e-13	7.4907e-15	8	35.6425	1.55472e-13
rno-miR-107	Male	8wks/2wks	2.11091	9.11901e-13	1.12146e-11	8	35.6425	1.55472e-13
rno-miR-107	Fema	104wks/2wks	2.18959	2.37714e-09	3.76539e-09	8	18.549	3.676e-10
rno-miR-107	Fema	15wks/2wks	2.45748	2.37714e-09	2.59617e-10	8	18.549	3.676e-10
rno-miR-107	Fema	21wks/2wks	2.54477	2.37714e-09	8.98238e-11	8	18.549	3.676e-10
rno-miR-107	Fema	52wks/2wks	2.68952	2.37714e-09	2.56162e-11	8	18.549	3.676e-10
rno-miR-107	Fema	5wks/2wks	1.88478	2.37714e-09	5.34996e-07	8	18.549	3.676e-10
rno-miR-107	Fema	6wks/2wks	2.00386	2.37714e-09	1.18493e-07	8	18.549	3.676e-10
rno-miR-107	Fema	78wks/2wks	2.63469	2.37714e-09	4.30624e-11	8	18.549	3.676e-10
rno-miR-107	Fema	8wks/2wks	2.54681	2.37714e-09	1.90704e-10	8	18.549	3.676e-10
rno-miR-10a-5p	Male	104wks/2wks	2.65516	3.17281e-13	2.29156e-12	8	38.6492	5.0973e-14
rno-miR-10a-5p	Male	15wks/2wks	3.42074	3.17281e-13	1.57004e-15	8	38.6492	5.0973e-14
rno-miR-10a-5p	Male	15wks/5wks	1.5552	3.17281e-13	2.49453e-05	8	38.6492	5.0973e-14
rno-miR-10a-5p	Male	15wks/6wks	1.5135	3.17281e-13	2.46542e-05	8	38.6492	5.0973e-14
rno-miR-10a-5p	Male	21wks/2wks	3.07753	3.17281e-13	5.7016e-14	8	38.6492	5.0973e-14
rno-miR-10a-5p	Male	52wks/2wks	3.29271	3.17281e-13	1.3042e-14	8	38.6492	5.0973e-14
rno-miR-10a-5p	Male	5wks/2wks	2.19955	3.17281e-13	5.70592e-10	8	38.6492	5.0973e-14
rno-miR-10a-5p	Male	6wks/2wks	2.26015	3.17281e-13	5.21993e-11	8	38.6492	5.0973e-14
rno-miR-10a-5p	Male	78wks/2wks	3.19339	3.17281e-13	7.44141e-15	8	38.6492	5.0973e-14
rno-miR-10a-5p	Male	8wks/2wks	2.73369	3.17281e-13	4.92876e-13	8	38.6492	5.0973e-14
rno-miR-10a-5p	Fema	104wks/2wks	1.87024	9.51376e-08	4.50406e-07	8	13.4232	2.09237e-08
rno-miR-10a-5p	Fema	15wks/2wks	1.88975	9.51376e-08	4.81345e-07	8	13.4232	2.09237e-08
rno-miR-10a-5p	Fema	15wks/5wks	1.51032	9.51376e-08	0.000253881	8	13.4232	2.09237e-08
rno-miR-10a-5p	Fema	21wks/2wks	2.13341	9.51376e-08	1.37013e-08	8	13.4232	2.09237e-08
rno-miR-10a-5p	Fema	21wks/5wks	1.70506	9.51376e-08	6.75433e-06	8	13.4232	2.09237e-08
rno-miR-10a-5p	Fema	52wks/2wks	2.03728	9.51376e-08	5.673e-08	8	13.4232	2.09237e-08
rno-miR-10a-5p	Fema	52wks/5wks	1.62823	9.51376e-08	2.90032e-05	8	13.4232	2.09237e-08
rno-miR-10a-5p	Fema	78wks/2wks	2.09717	9.51376e-08	2.5199e-08	8	13.4232	2.09237e-08
rno-miR-10a-5p	Fema	78wks/5wks	1.6761	9.51376e-08	1.24192e-05	8	13.4232	2.09237e-08
rno-miR-10a-5p	Fema	8wks/2wks	1.93328	9.51376e-08	4.06324e-07	8	13.4232	2.09237e-08
rno-miR-10a-5p	Fema	8wks/5wks	1.54511	9.51376e-08	0.000125035	8	13.4232	2.09237e-08
rno-miR-10b	Male	104wks/2wks	2.47947	0.00361981	0.00503219	8	4.15808	0.00181584
rno-miR-10b	Male	15wks/2wks	3.89682	0.00361981	4.47349e-05	8	4.15808	0.00181584
rno-miR-10b	Male	21wks/2wks	3.68717	0.00361981	0.000135636	8	4.15808	0.00181584
rno-miR-10b	Male	52wks/2wks	3.28765	0.00361981	0.000408046	8	4.15808	0.00181584
rno-miR-10b	Male	5wks/2wks	2.75482	0.00361981	0.00237547	8	4.15808	0.00181584
rno-miR-10b	Male	6wks/2wks	3.04383	0.00361981	0.000484061	8	4.15808	0.00181584
rno-miR-10b	Male	78wks/2wks	3.84627	0.00361981	5.09444e-05	8	4.15808	0.00181584
rno-miR-10b	Male	8wks/2wks	3.54909	0.00361981	0.00013826	8	4.15808	0.00181584
rno-miR-10b	Fema	104wks/6wks	0.644528	0.0031253	0.00256252	8	4.15749	0.00160037
rno-miR-10b	Fema	21wks/2wks	1.51878	0.0031253	0.00391692	8	4.15749	0.00160037
rno-miR-10b	Fema	6wks/2wks	1.64772	0.0031253	0.00106438	8	4.15749	0.00160037
rno-miR-10b	Fema	78wks/2wks	1.56321	0.0031253	0.00235316	8	4.15749	0.00160037
rno-miR-122	Male	104wks/2wks	2.11724	4.38056e-14	4.97103e-13	8	45.0415	6.03225e-15
rno-miR-122	Male	15wks/2wks	2.63752	4.38056e-14	1.44628e-16	8	45.0415	6.03225e-15
rno-miR-122	Male	21wks/2wks	2.46497	4.38056e-14	3.54017e-15	8	45.0415	6.03225e-15
rno-miR-122	Male	52wks/2wks	2.44502	4.38056e-14	4.85584e-15	8	45.0415	6.03225e-15
rno-miR-122	Male	5wks/2wks	1.78287	4.38056e-14	4.12907e-10	8	45.0415	6.03225e-15
rno-miR-122	Male	6wks/2wks	2.13209	4.38056e-14	1.02666e-13	8	45.0415	6.03225e-15
rno-miR-122	Male	78wks/2wks	2.33866	4.38056e-14	5.41114e-15	8	45.0415	6.03225e-15
rno-miR-122	Male	8wks/2wks	2.34339	4.38056e-14	7.84981e-15	8	45.0415	6.03225e-15
rno-miR-122	Fema	15wks/2wks	1.60119	9.28113e-05	5.94695e-05	8	6.64209	3.6678e-05
rno-miR-122	Fema	21wks/2wks	1.72199	9.28113e-05	6.65103e-06	8	6.64209	3.6678e-05
rno-miR-122	Fema	52wks/2wks	1.75238	9.28113e-05	4.43423e-06	8	6.64209	3.6678e-05
rno-miR-122	Fema	78wks/2wks	1.56589	9.28113e-05	0.000112085	8	6.64209	3.6678e-05
rno-miR-122	Fema	8wks/2wks	1.7141	9.28113e-05	1.24915e-05	8	6.64209	3.6678e-05
rno-miR-1224	Male	104wks/2wks	2.23001	0.0257887	0.0016164	8	2.94354	0.014374
rno-miR-1224	Male	15wks/2wks	2.05326	0.0257887	0.00277559	8	2.94354	0.014374
rno-miR-1224	Male	21wks/2wks	2.52306	0.0257887	0.000365415	8	2.94354	0.014374
rno-miR-1224	Male	52wks/2wks	1.89705	0.0257887	0.00961721	8	2.94354	0.014374
rno-miR-1224	Male	5wks/2wks	1.75401	0.0257887	0.0237822	8	2.94354	0.014374
rno-miR-1224	Male	6wks/2wks	1.93538	0.0257887	0.00534455	8	2.94354	0.014374
rno-miR-1224	Male	78wks/2wks	1.82169	0.0257887	0.0108712	8	2.94354	0.014374
rno-miR-1224	Male	8wks/2wks	2.49042	0.0257887	0.000312472	8	2.94354	0.014374
rno-miR-122-ast	Male	104wks/21wks	0.658267	7.8208e-09	0.00144885	8	17.2989	1.87186e-09
rno-miR-122-ast	Male	104wks/2wks	1.99229	7.8208e-09	1.13466e-06	8	17.2989	1.87186e-09
rno-miR-122-ast	Male	15wks/2wks	2.86438	7.8208e-09	7.43268e-11	8	17.2989	1.87186e-09
rno-miR-122-ast	Male	21wks/2wks	3.02657	7.8208e-09	6.35308e-11	8	17.2989	1.87186e-09
rno-miR-122-ast	Male	52wks/2wks	2.71295	7.8208e-09	7.3442e-10	8	17.2989	1.87186e-09
rno-miR-122-ast	Male	5wks/2wks	2.25166	7.8208e-09	8.01557e-08	8	17.2989	1.87186e-09
rno-miR-122-ast	Male	6wks/2wks	2.26672	7.8208e-09	1.70695e-08	8	17.2989	1.87186e-09
rno-miR-122-ast	Male	78wks/2wks	2.3797	7.8208e-09	5.62527e-09	8	17.2989	1.87186e-09
rno-miR-122-ast	Male	8wks/2wks	2.71524	7.8208e-09	3.6045e-10	8	17.2989	1.87186e-09
rno-miR-122-ast	Fema	15wks/2wks	2.07064	0.000213855	3.37338e-06	8	6.01389	8.89227e-05
rno-miR-122-ast	Fema	21wks/2wks	1.84098	0.000213855	4.39285e-05	8	6.01389	8.89227e-05
rno-miR-122-ast	Fema	52wks/2wks	1.97088	0.000213855	1.03118e-05	8	6.01389	8.89227e-05
rno-miR-122-ast	Fema	5wks/2wks	1.54241	0.000213855	0.00250161	8	6.01389	8.89227e-05
rno-miR-122-ast	Fema	6wks/2wks	1.60715	0.000213855	0.00121521	8	6.01389	8.89227e-05
rno-miR-122-ast	Fema	78wks/2wks	1.91066	0.000213855	2.0782e-05	8	6.01389	8.89227e-05
rno-miR-122-ast	Fema	8wks/2wks	2.0371	0.000213855	7.37078e-06	8	6.01389	8.89227e-05
rno-miR-1249	Male	104wks/15wks	2.57465	0.0117537	0.000236412	8	3.42347	0.0062044
rno-miR-1249	Male	104wks/21wks	2.50614	0.0117537	0.000494484	8	3.42347	0.0062044
rno-miR-1249	Male	104wks/2wks	2.64991	0.0117537	0.00015047	8	3.42347	0.0062044
rno-miR-1249	Male	104wks/52wks	2.49693	0.0117537	0.00052754	8	3.42347	0.0062044
rno-miR-1249	Male	104wks/5wks	2.44761	0.0117537	0.000775015	8	3.42347	0.0062044
rno-miR-1249	Male	104wks/6wks	2.53302	0.0117537	0.000270743	8	3.42347	0.0062044
rno-miR-1249	Male	104wks/78wks	2.57465	0.0117537	0.000236412	8	3.42347	0.0062044
rno-miR-1249	Male	104wks/8wks	2.45655	0.0117537	0.000464884	8	3.42347	0.0062044
rno-miR-125a-5p	Fema	52wks/2wks	0.666372	0.0188314	0.000767389	8	3.04375	0.0111953
rno-miR-125b-5p	Male	104wks/2wks	3.78252	6.15377e-21	1.0355e-19	8	135.843	6.05289e-22
rno-miR-125b-5p	Male	104wks/5wks	2.54512	6.15377e-21	1.15032e-14	8	135.843	6.05289e-22
rno-miR-125b-5p	Male	104wks/6wks	2.05894	6.15377e-21	1.93976e-12	8	135.843	6.05289e-22
rno-miR-125b-5p	Male	104wks/8wks	1.60221	6.15377e-21	4.14362e-08	8	135.843	6.05289e-22
rno-miR-125b-5p	Male	15wks/2wks	3.31392	6.15377e-21	5.38138e-19	8	135.843	6.05289e-22
rno-miR-125b-5p	Male	15wks/5wks	2.22982	6.15377e-21	2.01263e-13	8	135.843	6.05289e-22
rno-miR-125b-5p	Male	15wks/6wks	1.80387	6.15377e-21	8.08497e-11	8	135.843	6.05289e-22
rno-miR-125b-5p	Male	21wks/2wks	3.71555	6.15377e-21	1.3936e-19	8	135.843	6.05289e-22
rno-miR-125b-5p	Male	21wks/5wks	2.50006	6.15377e-21	9.84208e-15	8	135.843	6.05289e-22
rno-miR-125b-5p	Male	21wks/6wks	2.02249	6.15377e-21	2.19523e-12	8	135.843	6.05289e-22
rno-miR-125b-5p	Male	21wks/8wks	1.57385	6.15377e-21	3.74868e-08	8	135.843	6.05289e-22
rno-miR-125b-5p	Male	52wks/2wks	4.96565	6.15377e-21	4.36498e-22	8	135.843	6.05289e-22
rno-miR-125b-5p	Male	52wks/5wks	3.34121	6.15377e-21	9.33035e-18	8	135.843	6.05289e-22
rno-miR-125b-5p	Male	52wks/6wks	2.70296	6.15377e-21	4.30536e-16	8	135.843	6.05289e-22
rno-miR-125b-5p	Male	52wks/8wks	2.10337	6.15377e-21	2.6898e-13	8	135.843	6.05289e-22
rno-miR-125b-5p	Male	6wks/2wks	1.83712	6.15377e-21	3.45407e-11	8	135.843	6.05289e-22
rno-miR-125b-5p	Male	78wks/2wks	4.11784	6.15377e-21	4.24795e-21	8	135.843	6.05289e-22
rno-miR-125b-5p	Male	78wks/5wks	2.77075	6.15377e-21	3.28599e-16	8	135.843	6.05289e-22
rno-miR-125b-5p	Male	78wks/6wks	2.24147	6.15377e-21	3.15819e-14	8	135.843	6.05289e-22
rno-miR-125b-5p	Male	78wks/8wks	1.74425	6.15377e-21	2.79873e-10	8	135.843	6.05289e-22
rno-miR-125b-5p	Male	8wks/2wks	2.36081	6.15377e-21	8.96527e-15	8	135.843	6.05289e-22
rno-miR-125b-5p	Male	8wks/5wks	1.5885	6.15377e-21	6.27331e-08	8	135.843	6.05289e-22
rno-miR-125b-5p	Fema	52wks/2wks	1.56775	0.000436548	0.000237259	8	5.48671	0.000193521
rno-miR-125b-5p	Fema	52wks/5wks	1.60409	0.000436548	0.000108209	8	5.48671	0.000193521
rno-miR-125b-5p	Fema	78wks/5wks	1.52336	0.000436548	0.000428011	8	5.48671	0.000193521
rno-miR-125b-5p	Fema	8wks/5wks	1.53215	0.000436548	0.000349258	8	5.48671	0.000193521
rno-miR-126-ast	Male	104wks/6wks	0.612619	0.0151955	0.00251165	8	3.25783	0.00826521
rno-miR-126-ast	Male	21wks/2wks	1.52379	0.0151955	0.00785226	8	3.25783	0.00826521
rno-miR-126-ast	Male	6wks/2wks	1.50981	0.0151955	0.0064949	8	3.25783	0.00826521
rno-miR-127	Male	104wks/2wks	0.0060928	2.35942e-19	5.26221e-20	8	105.302	2.70753e-20
rno-miR-127	Male	15wks/2wks	0.00608559	2.35942e-19	1.30528e-20	8	105.302	2.70753e-20
rno-miR-127	Male	21wks/2wks	0.00584364	2.35942e-19	3.77596e-20	8	105.302	2.70753e-20
rno-miR-127	Male	52wks/2wks	0.00622959	2.35942e-19	5.87011e-20	8	105.302	2.70753e-20
rno-miR-127	Male	5wks/2wks	0.0105324	2.35942e-19	2.32246e-18	8	105.302	2.70753e-20
rno-miR-127	Male	6wks/2wks	0.00595191	2.35942e-19	1.01602e-20	8	105.302	2.70753e-20
rno-miR-127	Male	78wks/2wks	0.00608559	2.35942e-19	1.30528e-20	8	105.302	2.70753e-20
rno-miR-127	Male	8wks/2wks	0.00609275	2.35942e-19	2.10989e-20	8	105.302	2.70753e-20
rno-miR-127	Fema	104wks/2wks	0.0141187	2.23301e-16	5.53895e-18	8	59.8116	1.99513e-17
rno-miR-127	Fema	15wks/2wks	0.0139344	2.23301e-16	9.17495e-18	8	59.8116	1.99513e-17
rno-miR-127	Fema	21wks/2wks	0.0145879	2.23301e-16	1.04677e-17	8	59.8116	1.99513e-17
rno-miR-127	Fema	52wks/2wks	0.0139344	2.23301e-16	9.17495e-18	8	59.8116	1.99513e-17
rno-miR-127	Fema	5wks/2wks	0.0239603	2.23301e-16	7.2572e-16	8	59.8116	1.99513e-17
rno-miR-127	Fema	6wks/2wks	0.0151352	2.23301e-16	3.55348e-17	8	59.8116	1.99513e-17
rno-miR-127	Fema	78wks/2wks	0.0139344	2.23301e-16	9.17495e-18	8	59.8116	1.99513e-17
rno-miR-127	Fema	8wks/2wks	0.0138094	2.23301e-16	1.85595e-17	8	59.8116	1.99513e-17
rno-miR-127-ast	Male	104wks/2wks	0.13071	1.28957e-07	1.91245e-08	8	13.4797	3.55161e-08
rno-miR-127-ast	Male	15wks/2wks	0.130363	1.28957e-07	6.97065e-09	8	13.4797	3.55161e-08
rno-miR-127-ast	Male	21wks/2wks	0.129	1.28957e-07	1.56913e-08	8	13.4797	3.55161e-08
rno-miR-127-ast	Male	52wks/2wks	0.128336	1.28957e-07	1.57388e-08	8	13.4797	3.55161e-08
rno-miR-127-ast	Male	5wks/2wks	0.127551	1.28957e-07	2.16092e-08	8	13.4797	3.55161e-08
rno-miR-127-ast	Male	6wks/2wks	0.129521	1.28957e-07	5.96674e-09	8	13.4797	3.55161e-08
rno-miR-127-ast	Male	78wks/2wks	0.130363	1.28957e-07	6.97065e-09	8	13.4797	3.55161e-08
rno-miR-127-ast	Male	8wks/2wks	0.127507	1.28957e-07	7.80535e-09	8	13.4797	3.55161e-08
rno-miR-127-ast	Fema	104wks/2wks	0.363612	0.00049676	1.50493e-05	8	5.39107	0.000223628
rno-miR-127-ast	Fema	15wks/2wks	0.349199	0.00049676	1.12737e-05	8	5.39107	0.000223628
rno-miR-127-ast	Fema	21wks/2wks	0.363031	0.00049676	1.80251e-05	8	5.39107	0.000223628
rno-miR-127-ast	Fema	52wks/2wks	0.349199	0.00049676	1.12737e-05	8	5.39107	0.000223628
rno-miR-127-ast	Fema	5wks/2wks	0.380509	0.00049676	4.74343e-05	8	5.39107	0.000223628
rno-miR-127-ast	Fema	6wks/2wks	0.395581	0.00049676	9.61172e-05	8	5.39107	0.000223628
rno-miR-127-ast	Fema	78wks/2wks	0.349199	0.00049676	1.12737e-05	8	5.39107	0.000223628
rno-miR-127-ast	Fema	8wks/2wks	0.366011	0.00049676	3.22765e-05	8	5.39107	0.000223628
rno-miR-130b	Fema	104wks/15wks	2.40338	0.0278517	0.00101577	8	2.81998	0.016845
rno-miR-130b	Fema	104wks/21wks	2.31185	0.0278517	0.0014758	8	2.81998	0.016845
rno-miR-130b	Fema	104wks/2wks	2.183	0.0278517	0.00292302	8	2.81998	0.016845
rno-miR-130b	Fema	104wks/52wks	2.40338	0.0278517	0.00101577	8	2.81998	0.016845
rno-miR-130b	Fema	104wks/5wks	2.39097	0.0278517	0.00106335	8	2.81998	0.016845
rno-miR-130b	Fema	104wks/6wks	2.29992	0.0278517	0.00185211	8	2.81998	0.016845
rno-miR-130b	Fema	104wks/8wks	2.48562	0.0278517	0.000778746	8	2.81998	0.016845
rno-miR-133b	Fema	104wks/21wks	0.0141617	0.000402874	0.00176476	8	5.55054	0.000175825
rno-miR-133b	Fema	104wks/2wks	0.0398315	0.000402874	0.0151473	8	5.55054	0.000175825
rno-miR-133b	Fema	104wks/6wks	0.00249343	0.000402874	4.39772e-05	8	5.55054	0.000175825
rno-miR-133b	Fema	15wks/6wks	0.00671643	0.000402874	0.000539166	8	5.55054	0.000175825
rno-miR-133b	Fema	52wks/2wks	0.0294749	0.000402874	0.00968929	8	5.55054	0.000175825
rno-miR-133b	Fema	52wks/5wks	0.036246	0.000402874	0.0131147	8	5.55054	0.000175825
rno-miR-133b	Fema	52wks/6wks	0.00184511	0.000402874	3.10676e-05	8	5.55054	0.000175825
rno-miR-133b	Fema	78wks/6wks	0.00567599	0.000402874	0.000374836	8	5.55054	0.000175825
rno-miR-133b	Fema	8wks/2wks	0.0452608	0.000402874	0.0248963	8	5.55054	0.000175825
rno-miR-133b	Fema	8wks/6wks	0.0028333	0.000402874	8.26768e-05	8	5.55054	0.000175825
rno-miR-136	Male	104wks/2wks	0.0040346	7.61889e-16	1.53747e-16	8	59.9838	1.02418e-16
rno-miR-136	Male	15wks/2wks	0.00403556	7.61889e-16	4.08044e-17	8	59.9838	1.02418e-16
rno-miR-136	Male	21wks/2wks	0.00380746	7.61889e-16	1.05009e-16	8	59.9838	1.02418e-16
rno-miR-136	Male	52wks/2wks	0.00424847	7.61889e-16	1.96317e-16	8	59.9838	1.02418e-16
rno-miR-136	Male	5wks/2wks	0.00869809	7.61889e-16	1.49184e-14	8	59.9838	1.02418e-16
rno-miR-136	Male	6wks/2wks	0.00391137	7.61889e-16	3.09301e-17	8	59.9838	1.02418e-16
rno-miR-136	Male	78wks/2wks	0.00403556	7.61889e-16	4.08044e-17	8	59.9838	1.02418e-16
rno-miR-136	Male	8wks/2wks	0.00411774	7.61889e-16	7.11491e-17	8	59.9838	1.02418e-16
rno-miR-136	Fema	104wks/2wks	0.0114225	2.97992e-13	7.66886e-15	8	36.3362	3.37929e-14
rno-miR-136	Fema	15wks/2wks	0.0113302	2.97992e-13	1.27632e-14	8	36.3362	3.37929e-14
rno-miR-136	Fema	21wks/2wks	0.0119342	2.97992e-13	1.47989e-14	8	36.3362	3.37929e-14
rno-miR-136	Fema	52wks/2wks	0.0113302	2.97992e-13	1.27632e-14	8	36.3362	3.37929e-14
rno-miR-136	Fema	5wks/2wks	0.023272	2.97992e-13	2.09069e-12	8	36.3362	3.37929e-14
rno-miR-136	Fema	6wks/2wks	0.0123295	2.97992e-13	4.47145e-14	8	36.3362	3.37929e-14
rno-miR-136	Fema	78wks/2wks	0.0113302	2.97992e-13	1.27632e-14	8	36.3362	3.37929e-14
rno-miR-136	Fema	8wks/2wks	0.0111131	2.97992e-13	2.32373e-14	8	36.3362	3.37929e-14
rno-miR-136-ast	Male	104wks/2wks	0.0114662	5.89476e-43	6.43313e-44	8	3965.62	1.93271e-44
rno-miR-136-ast	Male	15wks/2wks	0.0114611	5.89476e-43	1.46989e-44	8	3965.62	1.93271e-44
rno-miR-136-ast	Male	21wks/2wks	0.0114371	5.89476e-43	5.71433e-44	8	3965.62	1.93271e-44
rno-miR-136-ast	Male	52wks/2wks	0.0114347	5.89476e-43	6.19586e-44	8	3965.62	1.93271e-44
rno-miR-136-ast	Male	5wks/2wks	0.0114166	5.89476e-43	1.089e-43	8	3965.62	1.93271e-44
rno-miR-136-ast	Male	6wks/2wks	0.0114466	5.89476e-43	1.2785e-44	8	3965.62	1.93271e-44
rno-miR-136-ast	Male	78wks/2wks	0.0114611	5.89476e-43	1.46989e-44	8	3965.62	1.93271e-44
rno-miR-136-ast	Male	8wks/2wks	0.0114203	5.89476e-43	2.36865e-44	8	3965.62	1.93271e-44
rno-miR-136-ast	Fema	104wks/2wks	0.0185845	3.88373e-17	8.68205e-19	8	67.583	3.06962e-18
rno-miR-136-ast	Fema	15wks/2wks	0.0184866	3.88373e-17	1.52488e-18	8	67.583	3.06962e-18
rno-miR-136-ast	Fema	21wks/2wks	0.0190737	3.88373e-17	1.59643e-18	8	67.583	3.06962e-18
rno-miR-136-ast	Fema	52wks/2wks	0.0184866	3.88373e-17	1.52488e-18	8	67.583	3.06962e-18
rno-miR-136-ast	Fema	5wks/2wks	0.0296041	3.88373e-17	9.53031e-17	8	67.583	3.06962e-18
rno-miR-136-ast	Fema	6wks/2wks	0.0196177	3.88373e-17	5.24464e-18	8	67.583	3.06962e-18
rno-miR-136-ast	Fema	78wks/2wks	0.0184866	3.88373e-17	1.52488e-18	8	67.583	3.06962e-18
rno-miR-136-ast	Fema	8wks/2wks	0.0184285	3.88373e-17	3.23526e-18	8	67.583	3.06962e-18
rno-miR-139-3p	Male	104wks/2wks	3.91799	0.000432173	8.03214e-05	8	5.6681	0.000181371
rno-miR-139-3p	Male	15wks/2wks	4.10828	0.000432173	2.66467e-05	8	5.6681	0.000181371
rno-miR-139-3p	Male	21wks/2wks	5.26132	0.000432173	4.61968e-06	8	5.6681	0.000181371
rno-miR-139-3p	Male	52wks/2wks	4.46727	0.000432173	2.29306e-05	8	5.6681	0.000181371
rno-miR-139-3p	Male	5wks/2wks	3.27823	0.000432173	0.000515856	8	5.6681	0.000181371
rno-miR-139-3p	Male	6wks/2wks	4.50496	0.000432173	9.95361e-06	8	5.6681	0.000181371
rno-miR-139-3p	Male	78wks/2wks	4.07681	0.000432173	2.87718e-05	8	5.6681	0.000181371
rno-miR-139-3p	Male	8wks/2wks	4.19327	0.000432173	2.7342e-05	8	5.6681	0.000181371
rno-miR-140	Male	104wks/2wks	1.99331	2.58075e-06	7.19261e-07	8	10.0693	8.6307e-07
rno-miR-140	Male	15wks/2wks	2.29626	2.58075e-06	7.95207e-09	8	10.0693	8.6307e-07
rno-miR-140	Male	21wks/2wks	1.98913	2.58075e-06	7.16564e-07	8	10.0693	8.6307e-07
rno-miR-140	Male	52wks/2wks	2.09854	2.58075e-06	1.93925e-07	8	10.0693	8.6307e-07
rno-miR-140	Male	5wks/2wks	1.76499	2.58075e-06	2.11142e-05	8	10.0693	8.6307e-07
rno-miR-140	Male	6wks/2wks	1.88765	2.58075e-06	1.21762e-06	8	10.0693	8.6307e-07
rno-miR-140	Male	78wks/2wks	2.05935	2.58075e-06	1.3018e-07	8	10.0693	8.6307e-07
rno-miR-140	Male	8wks/2wks	2.00132	2.58075e-06	3.70861e-07	8	10.0693	8.6307e-07
rno-miR-140	Fema	104wks/2wks	1.68358	4.88558e-07	3.3933e-07	8	11.5006	1.27596e-07
rno-miR-140	Fema	15wks/2wks	1.61243	4.88558e-07	2.24323e-06	8	11.5006	1.27596e-07
rno-miR-140	Fema	21wks/2wks	1.79988	4.88558e-07	4.25705e-08	8	11.5006	1.27596e-07
rno-miR-140	Fema	52wks/2wks	1.81321	4.88558e-07	3.75838e-08	8	11.5006	1.27596e-07
rno-miR-140	Fema	78wks/2wks	1.55773	4.88558e-07	7.59197e-06	8	11.5006	1.27596e-07
rno-miR-140	Fema	8wks/2wks	1.84559	4.88558e-07	3.50802e-08	8	11.5006	1.27596e-07
rno-miR-140-ast	Male	104wks/2wks	2.24654	1.9765e-11	4.62376e-11	8	27.9778	4.0826e-12
rno-miR-140-ast	Male	15wks/2wks	2.50454	1.9765e-11	6.43904e-13	8	27.9778	4.0826e-12
rno-miR-140-ast	Male	21wks/2wks	2.55597	1.9765e-11	1.13762e-12	8	27.9778	4.0826e-12
rno-miR-140-ast	Male	52wks/2wks	2.63146	1.9765e-11	5.60561e-13	8	27.9778	4.0826e-12
rno-miR-140-ast	Male	5wks/2wks	1.98863	1.9765e-11	2.80758e-09	8	27.9778	4.0826e-12
rno-miR-140-ast	Male	6wks/2wks	2.08828	1.9765e-11	1.2616e-10	8	27.9778	4.0826e-12
rno-miR-140-ast	Male	78wks/2wks	2.29545	1.9765e-11	7.78898e-12	8	27.9778	4.0826e-12
rno-miR-140-ast	Male	8wks/2wks	2.64564	1.9765e-11	2.20612e-13	8	27.9778	4.0826e-12
rno-miR-140-ast	Fema	104wks/2wks	1.61032	1.92238e-07	1.40032e-06	8	12.6176	4.36004e-08
rno-miR-140-ast	Fema	15wks/2wks	1.76821	1.92238e-07	7.27721e-08	8	12.6176	4.36004e-08
rno-miR-140-ast	Fema	21wks/2wks	1.83292	1.92238e-07	1.84219e-08	8	12.6176	4.36004e-08
rno-miR-140-ast	Fema	52wks/2wks	1.79922	1.92238e-07	3.98168e-08	8	12.6176	4.36004e-08
rno-miR-140-ast	Fema	78wks/2wks	1.84573	1.92238e-07	1.65631e-08	8	12.6176	4.36004e-08
rno-miR-140-ast	Fema	8wks/2wks	1.83494	1.92238e-07	3.45285e-08	8	12.6176	4.36004e-08
rno-miR-142-3p	Male	104wks/15wks	1.73362	7.42639e-08	0.00250309	8	14.2652	1.85051e-08
rno-miR-142-3p	Male	104wks/2wks	4.60822	7.42639e-08	2.21414e-10	8	14.2652	1.85051e-08
rno-miR-142-3p	Male	104wks/5wks	2.0814	7.42639e-08	0.000238349	8	14.2652	1.85051e-08
rno-miR-142-3p	Male	104wks/6wks	1.9087	7.42639e-08	0.000499555	8	14.2652	1.85051e-08
rno-miR-142-3p	Male	15wks/2wks	2.65816	7.42639e-08	7.37663e-07	8	14.2652	1.85051e-08
rno-miR-142-3p	Male	21wks/2wks	2.99165	7.42639e-08	2.09603e-07	8	14.2652	1.85051e-08
rno-miR-142-3p	Male	52wks/2wks	3.09928	7.42639e-08	1.21478e-07	8	14.2652	1.85051e-08
rno-miR-142-3p	Male	5wks/2wks	2.214	7.42639e-08	4.99848e-05	8	14.2652	1.85051e-08
rno-miR-142-3p	Male	6wks/2wks	2.41433	7.42639e-08	3.904e-06	8	14.2652	1.85051e-08
rno-miR-142-3p	Male	78wks/2wks	3.97452	7.42639e-08	7.55178e-10	8	14.2652	1.85051e-08
rno-miR-142-3p	Male	78wks/5wks	1.79518	7.42639e-08	0.00158054	8	14.2652	1.85051e-08
rno-miR-142-3p	Male	78wks/6wks	1.64622	7.42639e-08	0.00363275	8	14.2652	1.85051e-08
rno-miR-142-3p	Male	8wks/2wks	2.87035	7.42639e-08	2.53877e-07	8	14.2652	1.85051e-08
rno-miR-142-3p	Fema	104wks/21wks	1.79954	1.23613e-06	0.000818014	8	10.5298	3.44078e-07
rno-miR-142-3p	Fema	104wks/2wks	3.8522	1.23613e-06	1.02397e-09	8	10.5298	3.44078e-07
rno-miR-142-3p	Fema	104wks/5wks	2.42165	1.23613e-06	4.03027e-06	8	10.5298	3.44078e-07
rno-miR-142-3p	Fema	104wks/6wks	1.79272	1.23613e-06	0.00104926	8	10.5298	3.44078e-07
rno-miR-142-3p	Fema	104wks/8wks	1.63181	1.23613e-06	0.00491125	8	10.5298	3.44078e-07
rno-miR-142-3p	Fema	15wks/2wks	2.49978	1.23613e-06	3.14004e-06	8	10.5298	3.44078e-07
rno-miR-142-3p	Fema	15wks/5wks	1.57146	1.23613e-06	0.00842236	8	10.5298	3.44078e-07
rno-miR-142-3p	Fema	21wks/2wks	2.14066	1.23613e-06	4.70199e-05	8	10.5298	3.44078e-07
rno-miR-142-3p	Fema	52wks/2wks	2.46416	1.23613e-06	4.06873e-06	8	10.5298	3.44078e-07
rno-miR-142-3p	Fema	52wks/5wks	1.54907	1.23613e-06	0.0104983	8	10.5298	3.44078e-07
rno-miR-142-3p	Fema	5wks/2wks	1.59073	1.23613e-06	0.00853607	8	10.5298	3.44078e-07
rno-miR-142-3p	Fema	6wks/2wks	2.1488	1.23613e-06	6.83151e-05	8	10.5298	3.44078e-07
rno-miR-142-3p	Fema	78wks/2wks	2.4819	1.23613e-06	3.5745e-06	8	10.5298	3.44078e-07
rno-miR-142-3p	Fema	78wks/5wks	1.56022	1.23613e-06	0.00940745	8	10.5298	3.44078e-07
rno-miR-142-3p	Fema	8wks/2wks	2.36069	1.23613e-06	1.31233e-05	8	10.5298	3.44078e-07
rno-miR-142-5p	Male	104wks/15wks	2.25385	1.07256e-06	0.00107392	8	11.0242	3.3056e-07
rno-miR-142-5p	Male	104wks/2wks	6.30695	1.07256e-06	2.62853e-09	8	11.0242	3.3056e-07
rno-miR-142-5p	Male	104wks/5wks	2.27132	1.07256e-06	0.00163669	8	11.0242	3.3056e-07
rno-miR-142-5p	Male	104wks/6wks	1.93532	1.07256e-06	0.00603935	8	11.0242	3.3056e-07
rno-miR-142-5p	Male	15wks/2wks	2.7983	1.07256e-06	3.51125e-05	8	11.0242	3.3056e-07
rno-miR-142-5p	Male	21wks/2wks	3.94317	1.07256e-06	7.82501e-07	8	11.0242	3.3056e-07
rno-miR-142-5p	Male	52wks/2wks	3.64301	1.07256e-06	2.24857e-06	8	11.0242	3.3056e-07
rno-miR-142-5p	Male	5wks/2wks	2.77677	1.07256e-06	9.26547e-05	8	11.0242	3.3056e-07
rno-miR-142-5p	Male	6wks/2wks	3.25886	1.07256e-06	4.22932e-06	8	11.0242	3.3056e-07
rno-miR-142-5p	Male	78wks/2wks	4.83363	1.07256e-06	2.52022e-08	8	11.0242	3.3056e-07
rno-miR-142-5p	Male	8wks/2wks	3.70897	1.07256e-06	1.06027e-06	8	11.0242	3.3056e-07
rno-miR-142-5p	Fema	104wks/2wks	5.05658	1.76672e-06	3.83575e-09	8	10.1601	5.09981e-07
rno-miR-142-5p	Fema	104wks/5wks	2.10665	1.76672e-06	0.000910776	8	10.1601	5.09981e-07
rno-miR-142-5p	Fema	15wks/2wks	3.91577	1.76672e-06	1.96048e-07	8	10.1601	5.09981e-07
rno-miR-142-5p	Fema	21wks/2wks	2.73804	1.76672e-06	2.78571e-05	8	10.1601	5.09981e-07
rno-miR-142-5p	Fema	52wks/2wks	4.12758	1.76672e-06	9.42815e-08	8	10.1601	5.09981e-07
rno-miR-142-5p	Fema	52wks/5wks	1.71961	1.76672e-06	0.0126665	8	10.1601	5.09981e-07
rno-miR-142-5p	Fema	5wks/2wks	2.4003	1.76672e-06	0.000226487	8	10.1601	5.09981e-07
rno-miR-142-5p	Fema	6wks/2wks	2.78481	1.76672e-06	3.49402e-05	8	10.1601	5.09981e-07
rno-miR-142-5p	Fema	78wks/2wks	3.56504	1.76672e-06	7.3047e-07	8	10.1601	5.09981e-07
rno-miR-142-5p	Fema	8wks/2wks	3.03201	1.76672e-06	1.07822e-05	8	10.1601	5.09981e-07
rno-miR-143	Male	104wks/15wks	0.658893	8.23252e-08	4.33323e-05	8	14.1229	2.07837e-08
rno-miR-143	Male	104wks/21wks	0.597478	8.23252e-08	3.2696e-06	8	14.1229	2.07837e-08
rno-miR-143	Male	104wks/6wks	0.627691	8.23252e-08	8.15258e-06	8	14.1229	2.07837e-08
rno-miR-143	Male	104wks/8wks	0.576663	8.23252e-08	6.64603e-07	8	14.1229	2.07837e-08
rno-miR-143	Male	15wks/2wks	1.73304	8.23252e-08	2.10262e-07	8	14.1229	2.07837e-08
rno-miR-143	Male	21wks/2wks	1.91118	8.23252e-08	2.07258e-08	8	14.1229	2.07837e-08
rno-miR-143	Male	52wks/2wks	1.64158	8.23252e-08	2.91017e-06	8	14.1229	2.07837e-08
rno-miR-143	Male	6wks/2wks	1.81919	8.23252e-08	3.82968e-08	8	14.1229	2.07837e-08
rno-miR-143	Male	8wks/2wks	1.98016	8.23252e-08	3.81047e-09	8	14.1229	2.07837e-08
rno-miR-144	Fema	104wks/2wks	4.88472	0.00175093	0.000157732	8	4.54653	0.00084237
rno-miR-144	Fema	15wks/2wks	3.53486	0.00175093	0.00215978	8	4.54653	0.00084237
rno-miR-144	Fema	21wks/5wks	0.338595	0.00175093	0.00634768	8	4.54653	0.00084237
rno-miR-144	Fema	52wks/2wks	4.29316	0.00175093	0.000528778	8	4.54653	0.00084237
rno-miR-144	Fema	5wks/2wks	5.6483	0.00175093	8.01681e-05	8	4.54653	0.00084237
rno-miR-144	Fema	6wks/2wks	3.5893	0.00175093	0.0024506	8	4.54653	0.00084237
rno-miR-144	Fema	78wks/2wks	4.6894	0.00175093	0.000273709	8	4.54653	0.00084237
rno-miR-146a	Male	104wks/2wks	2.95029	6.15413e-14	9.64765e-16	8	43.8898	8.67632e-15
rno-miR-146a	Male	15wks/2wks	2.20842	6.15413e-14	1.02083e-12	8	43.8898	8.67632e-15
rno-miR-146a	Male	21wks/2wks	2.18743	6.15413e-14	4.19437e-12	8	43.8898	8.67632e-15
rno-miR-146a	Male	52wks/2wks	2.63334	6.15413e-14	1.89491e-14	8	43.8898	8.67632e-15
rno-miR-146a	Male	5wks/2wks	1.96736	6.15413e-14	2.24942e-10	8	43.8898	8.67632e-15
rno-miR-146a	Male	6wks/2wks	2.07052	6.15413e-14	7.61099e-12	8	43.8898	8.67632e-15
rno-miR-146a	Male	78wks/2wks	2.99397	6.15413e-14	1.79336e-16	8	43.8898	8.67632e-15
rno-miR-146a	Male	78wks/5wks	1.52182	6.15413e-14	2.80809e-06	8	43.8898	8.67632e-15
rno-miR-146a	Male	8wks/2wks	2.52055	6.15413e-14	2.85673e-14	8	43.8898	8.67632e-15
rno-miR-146a	Fema	104wks/2wks	2.13332	3.87574e-09	4.65935e-11	8	17.7719	6.39297e-10
rno-miR-146a	Fema	104wks/5wks	1.62716	3.87574e-09	6.08132e-07	8	17.7719	6.39297e-10
rno-miR-146a	Fema	15wks/2wks	1.81056	3.87574e-09	1.89084e-08	8	17.7719	6.39297e-10
rno-miR-146a	Fema	21wks/2wks	1.733	3.87574e-09	7.8815e-08	8	17.7719	6.39297e-10
rno-miR-146a	Fema	52wks/2wks	1.73976	3.87574e-09	7.76987e-08	8	17.7719	6.39297e-10
rno-miR-146a	Fema	6wks/2wks	1.70927	3.87574e-09	2.41998e-07	8	17.7719	6.39297e-10
rno-miR-146a	Fema	78wks/2wks	1.92169	3.87574e-09	2.40543e-09	8	17.7719	6.39297e-10
rno-miR-146a	Fema	8wks/2wks	2.06442	3.87574e-09	4.04658e-10	8	17.7719	6.39297e-10
rno-miR-146a	Fema	8wks/5wks	1.57461	3.87574e-09	2.10345e-06	8	17.7719	6.39297e-10
rno-miR-146b	Male	104wks/15wks	10.5881	5.16803e-06	1.88924e-05	8	9.36905	1.81305e-06
rno-miR-146b	Male	104wks/21wks	5.52065	5.16803e-06	0.00135883	8	9.36905	1.81305e-06
rno-miR-146b	Male	104wks/2wks	8.58049	5.16803e-06	6.15303e-05	8	9.36905	1.81305e-06
rno-miR-146b	Male	104wks/6wks	13.3825	5.16803e-06	4.10707e-06	8	9.36905	1.81305e-06
rno-miR-146b	Male	104wks/8wks	11.0342	5.16803e-06	1.68071e-05	8	9.36905	1.81305e-06
rno-miR-146b	Male	52wks/15wks	5.38492	5.16803e-06	0.000702435	8	9.36905	1.81305e-06
rno-miR-146b	Male	52wks/2wks	4.36386	5.16803e-06	0.00336158	8	9.36905	1.81305e-06
rno-miR-146b	Male	52wks/6wks	6.80605	5.16803e-06	0.000261816	8	9.36905	1.81305e-06
rno-miR-146b	Male	52wks/8wks	5.61175	5.16803e-06	0.000491154	8	9.36905	1.81305e-06
rno-miR-146b	Male	78wks/15wks	7.66257	5.16803e-06	5.67102e-05	8	9.36905	1.81305e-06
rno-miR-146b	Male	78wks/2wks	6.20965	5.16803e-06	0.000256463	8	9.36905	1.81305e-06
rno-miR-146b	Male	78wks/6wks	9.6848	5.16803e-06	1.50152e-05	8	9.36905	1.81305e-06
rno-miR-146b	Male	78wks/8wks	7.98535	5.16803e-06	4.88378e-05	8	9.36905	1.81305e-06
rno-miR-148b-3p	Male	104wks/2wks	1.86368	4.10211e-11	2.5159e-11	8	26.3212	9.14568e-12
rno-miR-148b-3p	Male	15wks/2wks	1.90998	4.10211e-11	3.05496e-12	8	26.3212	9.14568e-12
rno-miR-148b-3p	Male	21wks/2wks	1.83619	4.10211e-11	4.14423e-11	8	26.3212	9.14568e-12
rno-miR-148b-3p	Male	52wks/2wks	1.8277	4.10211e-11	5.29219e-11	8	26.3212	9.14568e-12
rno-miR-148b-3p	Male	5wks/2wks	2.03218	4.10211e-11	1.59745e-12	8	26.3212	9.14568e-12
rno-miR-148b-3p	Male	6wks/2wks	1.9447	4.10211e-11	1.38244e-12	8	26.3212	9.14568e-12
rno-miR-148b-3p	Male	78wks/2wks	1.83546	4.10211e-11	1.45234e-11	8	26.3212	9.14568e-12
rno-miR-148b-3p	Male	8wks/2wks	1.93357	4.10211e-11	2.86533e-12	8	26.3212	9.14568e-12
rno-miR-148b-3p	Fema	104wks/2wks	1.70631	8.67275e-08	2.59423e-07	8	13.5815	1.818e-08
rno-miR-148b-3p	Fema	15wks/2wks	1.97347	8.67275e-08	2.808e-09	8	13.5815	1.818e-08
rno-miR-148b-3p	Fema	21wks/2wks	1.99928	8.67275e-08	1.59687e-09	8	13.5815	1.818e-08
rno-miR-148b-3p	Fema	52wks/2wks	1.94099	8.67275e-08	4.83469e-09	8	13.5815	1.818e-08
rno-miR-148b-3p	Fema	5wks/2wks	1.64415	8.67275e-08	1.74706e-06	8	13.5815	1.818e-08
rno-miR-148b-3p	Fema	6wks/2wks	1.6213	8.67275e-08	3.45707e-06	8	13.5815	1.818e-08
rno-miR-148b-3p	Fema	78wks/2wks	1.75772	8.67275e-08	1.35667e-07	8	13.5815	1.818e-08
rno-miR-148b-3p	Fema	8wks/2wks	2.13421	8.67275e-08	4.24147e-10	8	13.5815	1.818e-08
rno-miR-150	Male	104wks/2wks	2.37231	3.89146e-09	2.30955e-08	8	18.3352	9.1864e-10
rno-miR-150	Male	15wks/2wks	2.68954	3.89146e-09	4.57941e-10	8	18.3352	9.1864e-10
rno-miR-150	Male	21wks/2wks	2.92013	3.89146e-09	2.03893e-10	8	18.3352	9.1864e-10
rno-miR-150	Male	52wks/2wks	2.7675	3.89146e-09	6.94247e-10	8	18.3352	9.1864e-10
rno-miR-150	Male	5wks/2wks	2.00697	3.89146e-09	1.72241e-06	8	18.3352	9.1864e-10
rno-miR-150	Male	6wks/2wks	2.20067	3.89146e-09	5.03008e-08	8	18.3352	9.1864e-10
rno-miR-150	Male	78wks/2wks	2.95705	3.89146e-09	5.52615e-11	8	18.3352	9.1864e-10
rno-miR-150	Male	8wks/2wks	3.03521	3.89146e-09	4.62049e-11	8	18.3352	9.1864e-10
rno-miR-150	Male	8wks/5wks	1.51234	3.89146e-09	0.00149073	8	18.3352	9.1864e-10
rno-miR-150	Fema	104wks/2wks	1.6711	0.00284337	0.00297944	8	4.21814	0.00144611
rno-miR-150	Fema	15wks/2wks	1.62084	0.00284337	0.00571487	8	4.21814	0.00144611
rno-miR-150	Fema	21wks/2wks	1.89024	0.00284337	0.00041955	8	4.21814	0.00144611
rno-miR-150	Fema	21wks/5wks	1.69565	0.00284337	0.0023184	8	4.21814	0.00144611
rno-miR-150	Fema	6wks/2wks	1.82458	0.00284337	0.00107347	8	4.21814	0.00144611
rno-miR-150	Fema	78wks/2wks	1.61049	0.00284337	0.00631529	8	4.21814	0.00144611
rno-miR-150	Fema	8wks/2wks	1.92817	0.00284337	0.000426707	8	4.21814	0.00144611
rno-miR-150	Fema	8wks/5wks	1.72968	0.00284337	0.0016932	8	4.21814	0.00144611
rno-miR-150-ast	Fema	15wks/6wks	4.06448	0.0373072	0.00285375	8	2.63454	0.0237176
rno-miR-150-ast	Fema	52wks/6wks	3.99635	0.0373072	0.00316205	8	2.63454	0.0237176
rno-miR-150-ast	Fema	78wks/2wks	2.66749	0.0373072	0.0283152	8	2.63454	0.0237176
rno-miR-150-ast	Fema	78wks/6wks	4.70419	0.0373072	0.00115339	8	2.63454	0.0237176
rno-miR-150-ast	Fema	8wks/6wks	3.71317	0.0373072	0.00496341	8	2.63454	0.0237176
rno-miR-151	Male	104wks/2wks	1.78899	3.77302e-06	4.8772e-07	8	9.68868	1.28654e-06
rno-miR-151	Male	15wks/2wks	1.83184	3.77302e-06	9.6621e-08	8	9.68868	1.28654e-06
rno-miR-151	Male	21wks/2wks	1.66924	3.77302e-06	3.95429e-06	8	9.68868	1.28654e-06
rno-miR-151	Male	52wks/2wks	1.75291	3.77302e-06	9.03891e-07	8	9.68868	1.28654e-06
rno-miR-151	Male	78wks/2wks	1.81699	3.77302e-06	1.25044e-07	8	9.68868	1.28654e-06
rno-miR-151	Male	8wks/2wks	1.5877	3.77302e-06	1.25402e-05	8	9.68868	1.28654e-06
rno-miR-151	Fema	104wks/2wks	1.55035	3.69766e-07	0.000125645	8	11.811	9.40299e-08
rno-miR-151	Fema	15wks/2wks	1.88291	3.69766e-07	6.31591e-07	8	11.811	9.40299e-08
rno-miR-151	Fema	15wks/5wks	1.64027	3.69766e-07	2.6721e-05	8	11.811	9.40299e-08
rno-miR-151	Fema	21wks/2wks	2.0174	3.69766e-07	7.9234e-08	8	11.811	9.40299e-08
rno-miR-151	Fema	21wks/5wks	1.75743	3.69766e-07	3.21949e-06	8	11.811	9.40299e-08
rno-miR-151	Fema	21wks/6wks	1.51237	3.69766e-07	0.000272211	8	11.811	9.40299e-08
rno-miR-151	Fema	52wks/2wks	1.82281	3.69766e-07	1.59508e-06	8	11.811	9.40299e-08
rno-miR-151	Fema	52wks/5wks	1.58792	3.69766e-07	6.80952e-05	8	11.811	9.40299e-08
rno-miR-151	Fema	78wks/2wks	1.69146	3.69766e-07	1.36116e-05	8	11.811	9.40299e-08
rno-miR-151	Fema	8wks/2wks	1.97607	3.69766e-07	2.6283e-07	8	11.811	9.40299e-08
rno-miR-151	Fema	8wks/5wks	1.72142	3.69766e-07	6.10804e-06	8	11.811	9.40299e-08
rno-miR-152	Male	15wks/2wks	0.655294	0.00111898	0.00183543	8	4.94818	0.000524638
rno-miR-152	Male	15wks/5wks	0.558321	0.00111898	0.000118862	8	4.94818	0.000524638
rno-miR-152	Male	15wks/6wks	0.645959	0.00111898	0.00136351	8	4.94818	0.000524638
rno-miR-152	Male	21wks/5wks	0.593288	0.00111898	0.000525908	8	4.94818	0.000524638
rno-miR-152	Male	52wks/2wks	0.654393	0.00111898	0.00269656	8	4.94818	0.000524638
rno-miR-152	Male	52wks/5wks	0.557553	0.00111898	0.000190833	8	4.94818	0.000524638
rno-miR-152	Male	52wks/6wks	0.645071	0.00111898	0.00208589	8	4.94818	0.000524638
rno-miR-152	Fema	52wks/2wks	1.80925	9.51376e-08	2.98837e-09	8	13.4377	2.06556e-08
rno-miR-152	Fema	52wks/5wks	1.64591	9.51376e-08	8.42868e-08	8	13.4377	2.06556e-08
rno-miR-152	Fema	52wks/6wks	1.83794	9.51376e-08	2.43484e-09	8	13.4377	2.06556e-08
rno-miR-152	Fema	52wks/8wks	1.54125	9.51376e-08	1.03878e-06	8	13.4377	2.06556e-08
rno-miR-152	Fema	78wks/6wks	1.51199	9.51376e-08	4.25383e-06	8	13.4377	2.06556e-08
rno-miR-154	Male	104wks/2wks	0.00884538	2.87461e-39	4.06952e-40	8	2252.35	1.22524e-40
rno-miR-154	Male	15wks/2wks	0.00883765	2.87461e-39	9.2916e-41	8	2252.35	1.22524e-40
rno-miR-154	Male	21wks/2wks	0.00885333	2.87461e-39	3.70115e-40	8	2252.35	1.22524e-40
rno-miR-154	Male	52wks/2wks	0.00875353	2.87461e-39	3.73168e-40	8	2252.35	1.22524e-40
rno-miR-154	Male	5wks/2wks	0.00880995	2.87461e-39	6.90973e-40	8	2252.35	1.22524e-40
rno-miR-154	Male	6wks/2wks	0.00884371	2.87461e-39	8.19085e-41	8	2252.35	1.22524e-40
rno-miR-154	Male	78wks/2wks	0.00883765	2.87461e-39	9.2916e-41	8	2252.35	1.22524e-40
rno-miR-154	Male	8wks/2wks	0.00875953	2.87461e-39	1.44742e-40	8	2252.35	1.22524e-40
rno-miR-154	Fema	104wks/2wks	0.0121761	2.2236e-24	4.2589e-26	8	199.4	1.14619e-25
rno-miR-154	Fema	15wks/2wks	0.0121334	2.2236e-24	7.88063e-26	8	199.4	1.14619e-25
rno-miR-154	Fema	21wks/2wks	0.0123954	2.2236e-24	7.51645e-26	8	199.4	1.14619e-25
rno-miR-154	Fema	52wks/2wks	0.0121334	2.2236e-24	7.88063e-26	8	199.4	1.14619e-25
rno-miR-154	Fema	5wks/2wks	0.0163542	2.2236e-24	1.15062e-24	8	199.4	1.14619e-25
rno-miR-154	Fema	6wks/2wks	0.0125775	2.2236e-24	2.36856e-25	8	199.4	1.14619e-25
rno-miR-154	Fema	78wks/2wks	0.0121334	2.2236e-24	7.88063e-26	8	199.4	1.14619e-25
rno-miR-154	Fema	8wks/2wks	0.0120514	2.2236e-24	1.71484e-25	8	199.4	1.14619e-25
rno-miR-154-ast	Male	104wks/2wks	0.00263471	4.0007e-45	3.48333e-46	8	5553.91	1.04936e-46
rno-miR-154-ast	Male	15wks/2wks	0.00263327	4.0007e-45	7.95484e-47	8	5553.91	1.04936e-46
rno-miR-154-ast	Male	21wks/2wks	0.00264252	4.0007e-45	3.19784e-46	8	5553.91	1.04936e-46
rno-miR-154-ast	Male	52wks/2wks	0.0026122	4.0007e-45	3.26981e-46	8	5553.91	1.04936e-46
rno-miR-154-ast	Male	5wks/2wks	0.00263293	4.0007e-45	6.05657e-46	8	5553.91	1.04936e-46
rno-miR-154-ast	Male	6wks/2wks	0.0026378	4.0007e-45	7.04243e-47	8	5553.91	1.04936e-46
rno-miR-154-ast	Male	78wks/2wks	0.00263327	4.0007e-45	7.95484e-47	8	5553.91	1.04936e-46
rno-miR-154-ast	Male	8wks/2wks	0.0026167	4.0007e-45	1.27178e-46	8	5553.91	1.04936e-46
rno-miR-154-ast	Fema	104wks/2wks	0.00650052	8.42399e-49	4.38505e-51	8	6796.54	8.68452e-51
rno-miR-154-ast	Fema	15wks/2wks	0.00645996	8.42399e-49	8.15666e-51	8	6796.54	8.68452e-51
rno-miR-154-ast	Fema	21wks/2wks	0.00649934	8.42399e-49	6.88737e-51	8	6796.54	8.68452e-51
rno-miR-154-ast	Fema	52wks/2wks	0.00645996	8.42399e-49	8.15666e-51	8	6796.54	8.68452e-51
rno-miR-154-ast	Fema	5wks/2wks	0.00654505	8.42399e-49	1.41892e-50	8	6796.54	8.68452e-51
rno-miR-154-ast	Fema	6wks/2wks	0.00658495	8.42399e-49	2.20377e-50	8	6796.54	8.68452e-51
rno-miR-154-ast	Fema	78wks/2wks	0.00645996	8.42399e-49	8.15666e-51	8	6796.54	8.68452e-51
rno-miR-154-ast	Fema	8wks/2wks	0.00650539	8.42399e-49	2.00681e-50	8	6796.54	8.68452e-51
rno-miR-15b	Male	104wks/5wks	0.574879	6.25319e-06	0.000130052	8	9.17753	2.23475e-06
rno-miR-15b	Male	15wks/2wks	1.69274	6.25319e-06	6.12415e-05	8	9.17753	2.23475e-06
rno-miR-15b	Male	21wks/5wks	0.59666	6.25319e-06	0.000221897	8	9.17753	2.23475e-06
rno-miR-15b	Male	52wks/5wks	0.579397	6.25319e-06	0.000150028	8	9.17753	2.23475e-06
rno-miR-15b	Male	5wks/2wks	2.44648	6.25319e-06	2.64198e-08	8	9.17753	2.23475e-06
rno-miR-15b	Male	6wks/2wks	1.88738	6.25319e-06	3.68055e-06	8	9.17753	2.23475e-06
rno-miR-15b	Male	78wks/2wks	1.60997	6.25319e-06	0.00021357	8	9.17753	2.23475e-06
rno-miR-15b	Male	78wks/5wks	0.658076	6.25319e-06	0.00163962	8	9.17753	2.23475e-06
rno-miR-15b	Male	8wks/2wks	1.99289	6.25319e-06	1.32588e-06	8	9.17753	2.23475e-06
rno-miR-15b	Fema	104wks/15wks	1.62537	1.75696e-05	0.00238659	8	8.0551	5.79615e-06
rno-miR-15b	Fema	104wks/52wks	1.75883	1.75696e-05	0.000551549	8	8.0551	5.79615e-06
rno-miR-15b	Fema	15wks/5wks	0.463477	1.75696e-05	1.0656e-05	8	8.0551	5.79615e-06
rno-miR-15b	Fema	15wks/6wks	0.500253	1.75696e-05	7.37424e-05	8	8.0551	5.79615e-06
rno-miR-15b	Fema	21wks/5wks	0.545422	1.75696e-05	0.00024188	8	8.0551	5.79615e-06
rno-miR-15b	Fema	21wks/6wks	0.588701	1.75696e-05	0.00110936	8	8.0551	5.79615e-06
rno-miR-15b	Fema	52wks/5wks	0.42831	1.75696e-05	2.21295e-06	8	8.0551	5.79615e-06
rno-miR-15b	Fema	52wks/6wks	0.462295	1.75696e-05	1.62503e-05	8	8.0551	5.79615e-06
rno-miR-15b	Fema	52wks/8wks	0.577905	1.75696e-05	0.00073298	8	8.0551	5.79615e-06
rno-miR-15b	Fema	5wks/2wks	1.59227	1.75696e-05	0.00450331	8	8.0551	5.79615e-06
rno-miR-15b	Fema	78wks/5wks	0.476349	1.75696e-05	1.83745e-05	8	8.0551	5.79615e-06
rno-miR-15b	Fema	78wks/6wks	0.514146	1.75696e-05	0.000123996	8	8.0551	5.79615e-06
rno-miR-16	Male	104wks/2wks	1.70505	6.86735e-12	3.01042e-08	8	30.5499	1.26089e-12
rno-miR-16	Male	104wks/8wks	0.660539	6.86735e-12	3.86844e-06	8	30.5499	1.26089e-12
rno-miR-16	Male	15wks/2wks	2.2564	6.86735e-12	6.35743e-13	8	30.5499	1.26089e-12
rno-miR-16	Male	21wks/2wks	2.31425	6.86735e-12	9.00642e-13	8	30.5499	1.26089e-12
rno-miR-16	Male	52wks/2wks	2.02309	6.86735e-12	6.89e-11	8	30.5499	1.26089e-12
rno-miR-16	Male	5wks/2wks	2.21785	6.86735e-12	5.62119e-12	8	30.5499	1.26089e-12
rno-miR-16	Male	6wks/2wks	2.17783	6.86735e-12	1.761e-12	8	30.5499	1.26089e-12
rno-miR-16	Male	78wks/2wks	1.93658	6.86735e-12	1.02668e-10	8	30.5499	1.26089e-12
rno-miR-16	Male	8wks/2wks	2.58131	6.86735e-12	1.80379e-14	8	30.5499	1.26089e-12
rno-miR-16	Fema	5wks/2wks	1.71711	4.83122e-06	5.31061e-07	8	9.20218	1.47759e-06
rno-miR-16	Fema	6wks/2wks	1.80636	4.83122e-06	1.23842e-07	8	9.20218	1.47759e-06
rno-miR-16	Fema	8wks/2wks	1.7877	4.83122e-06	1.72857e-07	8	9.20218	1.47759e-06
rno-miR-17-5p	Male	104wks/5wks	0.662488	2.37096e-06	7.14216e-06	8	10.161	7.85137e-07
rno-miR-17-5p	Male	78wks/5wks	0.655845	2.37096e-06	2.41329e-06	8	10.161	7.85137e-07
rno-miR-17-5p	Fema	78wks/2wks	0.655963	1.75715e-06	6.08075e-07	8	10.1763	5.0118e-07
rno-miR-181a	Male	104wks/8wks	0.614746	0.000117312	4.50597e-05	8	6.6505	4.6925e-05
rno-miR-181a	Male	21wks/2wks	0.665989	0.000117312	0.000324328	8	6.6505	4.6925e-05
rno-miR-181a	Male	21wks/8wks	0.611144	0.000117312	2.07157e-05	8	6.6505	4.6925e-05
rno-miR-181a	Male	78wks/8wks	0.663538	0.000117312	0.000166617	8	6.6505	4.6925e-05
rno-miR-181a	Fema	104wks/2wks	0.566348	4.7077e-06	2.24594e-06	8	9.24468	1.40746e-06
rno-miR-181a	Fema	15wks/2wks	0.527491	4.7077e-06	4.00348e-07	8	9.24468	1.40746e-06
rno-miR-181a	Fema	21wks/2wks	0.645361	4.7077e-06	0.000126668	8	9.24468	1.40746e-06
rno-miR-181a	Fema	52wks/2wks	0.530098	4.7077e-06	4.61485e-07	8	9.24468	1.40746e-06
rno-miR-181a	Fema	5wks/2wks	0.66219	4.7077e-06	0.000333946	8	9.24468	1.40746e-06
rno-miR-181a	Fema	78wks/2wks	0.536617	4.7077e-06	6.56816e-07	8	9.24468	1.40746e-06
rno-miR-181c	Male	104wks/2wks	0.361529	0.00141114	0.0040378	8	4.78732	0.000671075
rno-miR-181c	Male	15wks/2wks	0.225103	0.00141114	4.10171e-05	8	4.78732	0.000671075
rno-miR-181c	Male	21wks/2wks	0.23043	0.00141114	9.07374e-05	8	4.78732	0.000671075
rno-miR-181c	Male	52wks/2wks	0.219702	0.00141114	6.20422e-05	8	4.78732	0.000671075
rno-miR-181c	Male	5wks/2wks	0.323944	0.00141114	0.0019757	8	4.78732	0.000671075
rno-miR-181c	Male	6wks/2wks	0.227922	0.00141114	4.34039e-05	8	4.78732	0.000671075
rno-miR-181c	Male	78wks/2wks	0.225103	0.00141114	4.10171e-05	8	4.78732	0.000671075
rno-miR-181c	Male	8wks/2wks	0.222453	0.00141114	4.5915e-05	8	4.78732	0.000671075
rno-miR-181c	Fema	104wks/2wks	0.214649	1.99579e-05	4.79657e-07	8	7.94436	6.65265e-06
rno-miR-181c	Fema	15wks/2wks	0.216311	1.99579e-05	7.5486e-07	8	7.94436	6.65265e-06
rno-miR-181c	Fema	21wks/2wks	0.215566	1.99579e-05	6.47094e-07	8	7.94436	6.65265e-06
rno-miR-181c	Fema	52wks/2wks	0.216311	1.99579e-05	7.5486e-07	8	7.94436	6.65265e-06
rno-miR-181c	Fema	5wks/2wks	0.306006	1.99579e-05	5.32601e-05	8	7.94436	6.65265e-06
rno-miR-181c	Fema	6wks/2wks	0.224273	1.99579e-05	1.81526e-06	8	7.94436	6.65265e-06
rno-miR-181c	Fema	78wks/2wks	0.216311	1.99579e-05	7.5486e-07	8	7.94436	6.65265e-06
rno-miR-181c	Fema	8wks/2wks	0.225825	1.99579e-05	1.9499e-06	8	7.94436	6.65265e-06
rno-miR-182	Fema	104wks/5wks	0.402248	0.00483066	0.00616478	8	3.88469	0.00253983
rno-miR-182	Fema	104wks/8wks	0.299533	0.00483066	0.00055119	8	3.88469	0.00253983
rno-miR-182	Fema	52wks/5wks	0.418106	0.00483066	0.00877329	8	3.88469	0.00253983
rno-miR-182	Fema	52wks/8wks	0.311342	0.00483066	0.000673581	8	3.88469	0.00253983
rno-miR-182	Fema	5wks/2wks	2.68	0.00483066	0.0043619	8	3.88469	0.00253983
rno-miR-182	Fema	78wks/5wks	0.418106	0.00483066	0.00877329	8	3.88469	0.00253983
rno-miR-182	Fema	78wks/8wks	0.311342	0.00483066	0.000673581	8	3.88469	0.00253983
rno-miR-182	Fema	8wks/2wks	3.59902	0.00483066	0.000409904	8	3.88469	0.00253983
rno-miR-183	Male	104wks/15wks	9.07186	0.0342317	0.00318069	8	2.77856	0.0193045
rno-miR-183	Male	104wks/2wks	17.5878	0.0342317	0.000214096	8	2.77856	0.0193045
rno-miR-183	Male	104wks/8wks	9.2359	0.0342317	0.00321217	8	2.77856	0.0193045
rno-miR-183	Male	78wks/2wks	4.99783	0.0342317	0.0193664	8	2.77856	0.0193045
rno-miR-183	Fema	104wks/8wks	0.0911832	2.52327e-05	2.36263e-06	8	7.74182	8.58432e-06
rno-miR-183	Fema	15wks/2wks	2.99261	2.52327e-05	0.0142483	8	7.74182	8.58432e-06
rno-miR-183	Fema	21wks/8wks	0.0887387	2.52327e-05	2.12823e-06	8	7.74182	8.58432e-06
rno-miR-183	Fema	52wks/8wks	0.0833103	2.52327e-05	9.86928e-07	8	7.74182	8.58432e-06
rno-miR-183	Fema	78wks/8wks	0.0833103	2.52327e-05	9.86928e-07	8	7.74182	8.58432e-06
rno-miR-183	Fema	8wks/2wks	10.9196	2.52327e-05	4.22329e-06	8	7.74182	8.58432e-06
rno-miR-183	Fema	8wks/5wks	4.44137	2.52327e-05	0.00106708	8	7.74182	8.58432e-06
rno-miR-183	Fema	8wks/6wks	6.87478	2.52327e-05	8.74306e-05	8	7.74182	8.58432e-06
rno-miR-186	Male	104wks/2wks	2.56321	4.61346e-13	1.91826e-13	8	37.5067	7.7143e-14
rno-miR-186	Male	15wks/2wks	2.6687	4.61346e-13	1.82952e-14	8	37.5067	7.7143e-14
rno-miR-186	Male	21wks/2wks	2.68866	4.61346e-13	4.83989e-14	8	37.5067	7.7143e-14
rno-miR-186	Male	52wks/2wks	2.93093	4.61346e-13	5.609e-15	8	37.5067	7.7143e-14
rno-miR-186	Male	5wks/2wks	2.17439	4.61346e-13	3.5829e-11	8	37.5067	7.7143e-14
rno-miR-186	Male	6wks/2wks	2.51344	4.61346e-13	8.61749e-14	8	37.5067	7.7143e-14
rno-miR-186	Male	78wks/2wks	2.56229	4.61346e-13	5.60068e-14	8	37.5067	7.7143e-14
rno-miR-186	Male	8wks/2wks	2.49934	4.61346e-13	1.72009e-13	8	37.5067	7.7143e-14
rno-miR-186	Fema	104wks/2wks	2.04043	3.43569e-10	1.84672e-11	8	21.6673	4.72259e-11
rno-miR-186	Fema	15wks/2wks	1.96332	3.43569e-10	1.17818e-10	8	21.6673	4.72259e-11
rno-miR-186	Fema	21wks/2wks	1.95402	3.43569e-10	1.19899e-10	8	21.6673	4.72259e-11
rno-miR-186	Fema	52wks/2wks	2.11835	3.43569e-10	8.43301e-12	8	21.6673	4.72259e-11
rno-miR-186	Fema	6wks/2wks	1.68061	3.43569e-10	6.74861e-08	8	21.6673	4.72259e-11
rno-miR-186	Fema	78wks/2wks	2.00883	3.43569e-10	5.24152e-11	8	21.6673	4.72259e-11
rno-miR-186	Fema	8wks/2wks	1.99981	3.43569e-10	1.14995e-10	8	21.6673	4.72259e-11
rno-miR-18a	Male	15wks/2wks	0.275998	0.0412109	0.00676591	8	2.66281	0.0237807
rno-miR-18a	Male	21wks/2wks	0.205063	0.0412109	0.00178884	8	2.66281	0.0237807
rno-miR-18a	Male	78wks/2wks	0.263743	0.0412109	0.00522809	8	2.66281	0.0237807
rno-miR-18a	Male	8wks/2wks	0.306822	0.0412109	0.013473	8	2.66281	0.0237807
rno-miR-18a	Fema	104wks/2wks	0.361929	2.2633e-08	4.87135e-08	8	15.225	4.51105e-09
rno-miR-18a	Fema	104wks/5wks	0.450976	2.2633e-08	4.14465e-06	8	15.225	4.51105e-09
rno-miR-18a	Fema	104wks/6wks	0.568246	2.2633e-08	0.000502999	8	15.225	4.51105e-09
rno-miR-18a	Fema	15wks/2wks	0.501963	2.2633e-08	4.85388e-05	8	15.225	4.51105e-09
rno-miR-18a	Fema	15wks/5wks	0.625463	2.2633e-08	0.00283267	8	15.225	4.51105e-09
rno-miR-18a	Fema	21wks/2wks	0.370957	2.2633e-08	1.04125e-07	8	15.225	4.51105e-09
rno-miR-18a	Fema	21wks/5wks	0.462225	2.2633e-08	6.74625e-06	8	15.225	4.51105e-09
rno-miR-18a	Fema	21wks/6wks	0.58242	2.2633e-08	0.000747555	8	15.225	4.51105e-09
rno-miR-18a	Fema	52wks/2wks	0.373593	2.2633e-08	1.35388e-07	8	15.225	4.51105e-09
rno-miR-18a	Fema	52wks/5wks	0.46551	2.2633e-08	8.66222e-06	8	15.225	4.51105e-09
rno-miR-18a	Fema	52wks/6wks	0.586559	2.2633e-08	0.00116819	8	15.225	4.51105e-09
rno-miR-18a	Fema	6wks/2wks	0.636924	2.2633e-08	0.00541167	8	15.225	4.51105e-09
rno-miR-18a	Fema	78wks/15wks	0.605695	2.2633e-08	0.00132557	8	15.225	4.51105e-09
rno-miR-18a	Fema	78wks/2wks	0.304036	2.2633e-08	2.60433e-09	8	15.225	4.51105e-09
rno-miR-18a	Fema	78wks/5wks	0.37884	2.2633e-08	1.35205e-07	8	15.225	4.51105e-09
rno-miR-18a	Fema	78wks/6wks	0.477351	2.2633e-08	2.28704e-05	8	15.225	4.51105e-09
rno-miR-18a	Fema	78wks/8wks	0.575984	2.2633e-08	0.000562138	8	15.225	4.51105e-09
rno-miR-18a	Fema	8wks/2wks	0.527855	2.2633e-08	0.000179999	8	15.225	4.51105e-09
rno-miR-18a	Fema	8wks/5wks	0.657725	2.2633e-08	0.00670185	8	15.225	4.51105e-09
rno-miR-191-ast	Fema	104wks/52wks	0.387923	0.00666615	0.00237584	8	3.67925	0.00361942
rno-miR-191-ast	Fema	104wks/8wks	0.355577	0.00666615	0.00116901	8	3.67925	0.00361942
rno-miR-191-ast	Fema	52wks/2wks	2.84129	0.00666615	0.0011414	8	3.67925	0.00361942
rno-miR-191-ast	Fema	52wks/5wks	2.18948	0.00666615	0.0105292	8	3.67925	0.00361942
rno-miR-191-ast	Fema	52wks/6wks	2.51872	0.00666615	0.00395587	8	3.67925	0.00361942
rno-miR-191-ast	Fema	8wks/2wks	3.09976	0.00666615	0.000659245	8	3.67925	0.00361942
rno-miR-191-ast	Fema	8wks/5wks	2.38866	0.00666615	0.00475639	8	3.67925	0.00361942
rno-miR-191-ast	Fema	8wks/6wks	2.74785	0.00666615	0.00184621	8	3.67925	0.00361942
rno-miR-192	Male	104wks/2wks	2.58208	6.94425e-14	3.7793e-12	8	43.4416	1.00179e-14
rno-miR-192	Male	15wks/2wks	3.71335	6.94425e-14	2.08522e-16	8	43.4416	1.00179e-14
rno-miR-192	Male	15wks/5wks	1.80851	6.94425e-14	1.71417e-07	8	43.4416	1.00179e-14
rno-miR-192	Male	15wks/6wks	1.7291	6.94425e-14	2.24327e-07	8	43.4416	1.00179e-14
rno-miR-192	Male	21wks/2wks	3.48133	6.94425e-14	2.79832e-15	8	43.4416	1.00179e-14
rno-miR-192	Male	21wks/5wks	1.69551	6.94425e-14	1.83975e-06	8	43.4416	1.00179e-14
rno-miR-192	Male	21wks/6wks	1.62105	6.94425e-14	3.23771e-06	8	43.4416	1.00179e-14
rno-miR-192	Male	52wks/2wks	3.47958	6.94425e-14	3.04041e-15	8	43.4416	1.00179e-14
rno-miR-192	Male	52wks/5wks	1.69465	6.94425e-14	2.71346e-06	8	43.4416	1.00179e-14
rno-miR-192	Male	52wks/6wks	1.62024	6.94425e-14	4.61213e-06	8	43.4416	1.00179e-14
rno-miR-192	Male	5wks/2wks	2.05327	6.94425e-14	3.48057e-09	8	43.4416	1.00179e-14
rno-miR-192	Male	6wks/2wks	2.14757	6.94425e-14	1.92077e-10	8	43.4416	1.00179e-14
rno-miR-192	Male	78wks/2wks	2.85789	6.94425e-14	8.42376e-14	8	43.4416	1.00179e-14
rno-miR-192	Male	8wks/2wks	2.78054	6.94425e-14	2.55181e-13	8	43.4416	1.00179e-14
rno-miR-192	Fema	104wks/2wks	1.66666	9.39022e-07	0.000395593	8	10.8422	2.4847e-07
rno-miR-192	Fema	104wks/52wks	0.652044	9.39022e-07	0.00234729	8	10.8422	2.4847e-07
rno-miR-192	Fema	15wks/2wks	2.26035	9.39022e-07	5.86081e-07	8	10.8422	2.4847e-07
rno-miR-192	Fema	15wks/5wks	1.53018	9.39022e-07	0.00255578	8	10.8422	2.4847e-07
rno-miR-192	Fema	21wks/2wks	2.44475	9.39022e-07	9.18964e-08	8	10.8422	2.4847e-07
rno-miR-192	Fema	21wks/5wks	1.65501	9.39022e-07	0.000455755	8	10.8422	2.4847e-07
rno-miR-192	Fema	21wks/6wks	1.57849	9.39022e-07	0.00134372	8	10.8422	2.4847e-07
rno-miR-192	Fema	52wks/2wks	2.55605	9.39022e-07	3.95008e-08	8	10.8422	2.4847e-07
rno-miR-192	Fema	52wks/5wks	1.73036	9.39022e-07	0.000185652	8	10.8422	2.4847e-07
rno-miR-192	Fema	52wks/6wks	1.65035	9.39022e-07	0.000726186	8	10.8422	2.4847e-07
rno-miR-192	Fema	6wks/2wks	1.54879	9.39022e-07	0.00284958	8	10.8422	2.4847e-07
rno-miR-192	Fema	78wks/2wks	2.15632	9.39022e-07	1.67214e-06	8	10.8422	2.4847e-07
rno-miR-192	Fema	8wks/2wks	2.38091	9.39022e-07	3.03211e-07	8	10.8422	2.4847e-07
rno-miR-192	Fema	8wks/5wks	1.61179	9.39022e-07	0.000825256	8	10.8422	2.4847e-07
rno-miR-192	Fema	8wks/6wks	1.53726	9.39022e-07	0.00308135	8	10.8422	2.4847e-07
rno-miR-192-ast	Male	104wks/2wks	4.30622	0.00745214	0.00350785	8	3.7021	0.00386045
rno-miR-192-ast	Male	15wks/2wks	5.40612	0.00745214	0.000583347	8	3.7021	0.00386045
rno-miR-192-ast	Male	21wks/2wks	5.98983	0.00745214	0.000499242	8	3.7021	0.00386045
rno-miR-192-ast	Male	52wks/2wks	6.45806	0.00745214	0.000326876	8	3.7021	0.00386045
rno-miR-192-ast	Male	5wks/2wks	3.44309	0.00745214	0.0132239	8	3.7021	0.00386045
rno-miR-192-ast	Male	8wks/2wks	5.23581	0.00745214	0.00083989	8	3.7021	0.00386045
rno-miR-192-ast	Fema	104wks/15wks	0.358216	0.00279838	0.00126423	8	4.23178	0.00141362
rno-miR-192-ast	Fema	104wks/52wks	0.335992	0.00279838	0.000688671	8	4.23178	0.00141362
rno-miR-192-ast	Fema	104wks/8wks	0.363234	0.00279838	0.00160239	8	4.23178	0.00141362
rno-miR-192-ast	Fema	15wks/2wks	2.91413	0.00279838	0.00101724	8	4.23178	0.00141362
rno-miR-192-ast	Fema	21wks/2wks	2.32557	0.00279838	0.00724744	8	4.23178	0.00141362
rno-miR-192-ast	Fema	52wks/2wks	3.10688	0.00279838	0.000558231	8	4.23178	0.00141362
rno-miR-192-ast	Fema	78wks/2wks	2.90654	0.00279838	0.00104214	8	4.23178	0.00141362
rno-miR-192-ast	Fema	8wks/2wks	2.87387	0.00279838	0.00148373	8	4.23178	0.00141362
rno-miR-193	Male	104wks/2wks	4.13388	8.40839e-12	1.86064e-11	8	30.0141	1.59897e-12
rno-miR-193	Male	15wks/2wks	5.78263	8.40839e-12	2.54466e-14	8	30.0141	1.59897e-12
rno-miR-193	Male	15wks/5wks	1.95812	8.40839e-12	4.30492e-05	8	30.0141	1.59897e-12
rno-miR-193	Male	15wks/6wks	1.66477	8.40839e-12	0.000556494	8	30.0141	1.59897e-12
rno-miR-193	Male	21wks/2wks	5.08546	8.40839e-12	5.82462e-13	8	30.0141	1.59897e-12
rno-miR-193	Male	21wks/5wks	1.72204	8.40839e-12	0.000677451	8	30.0141	1.59897e-12
rno-miR-193	Male	52wks/2wks	4.96267	8.40839e-12	9.15711e-13	8	30.0141	1.59897e-12
rno-miR-193	Male	52wks/5wks	1.68047	8.40839e-12	0.00133622	8	30.0141	1.59897e-12
rno-miR-193	Male	5wks/2wks	2.95315	8.40839e-12	1.20517e-08	8	30.0141	1.59897e-12
rno-miR-193	Male	6wks/2wks	3.47354	8.40839e-12	1.20957e-10	8	30.0141	1.59897e-12
rno-miR-193	Male	78wks/2wks	4.38158	8.40839e-12	2.15097e-12	8	30.0141	1.59897e-12
rno-miR-193	Male	8wks/2wks	4.54713	8.40839e-12	1.73502e-12	8	30.0141	1.59897e-12
rno-miR-193	Fema	104wks/2wks	2.65824	2.31419e-09	2.74962e-07	8	18.6196	3.49912e-10
rno-miR-193	Fema	104wks/52wks	0.512182	2.31419e-09	0.000108722	8	18.6196	3.49912e-10
rno-miR-193	Fema	15wks/2wks	3.94406	2.31419e-09	3.20035e-10	8	18.6196	3.49912e-10
rno-miR-193	Fema	15wks/5wks	1.6029	2.31419e-09	0.00410431	8	18.6196	3.49912e-10
rno-miR-193	Fema	15wks/6wks	1.59118	2.31419e-09	0.00590841	8	18.6196	3.49912e-10
rno-miR-193	Fema	21wks/2wks	3.99039	2.31419e-09	2.25685e-10	8	18.6196	3.49912e-10
rno-miR-193	Fema	21wks/5wks	1.62173	2.31419e-09	0.00317763	8	18.6196	3.49912e-10
rno-miR-193	Fema	21wks/6wks	1.60988	2.31419e-09	0.00381154	8	18.6196	3.49912e-10
rno-miR-193	Fema	52wks/2wks	5.19004	2.31419e-09	3.57786e-12	8	18.6196	3.49912e-10
rno-miR-193	Fema	52wks/5wks	2.10928	2.31419e-09	2.6311e-05	8	18.6196	3.49912e-10
rno-miR-193	Fema	52wks/6wks	2.09386	2.31419e-09	4.68602e-05	8	18.6196	3.49912e-10
rno-miR-193	Fema	5wks/2wks	2.46058	2.31419e-09	2.1957e-06	8	18.6196	3.49912e-10
rno-miR-193	Fema	6wks/2wks	2.47869	2.31419e-09	2.35009e-06	8	18.6196	3.49912e-10
rno-miR-193	Fema	78wks/2wks	3.88178	2.31419e-09	4.20506e-10	8	18.6196	3.49912e-10
rno-miR-193	Fema	78wks/5wks	1.57759	2.31419e-09	0.00536926	8	18.6196	3.49912e-10
rno-miR-193	Fema	78wks/6wks	1.56606	2.31419e-09	0.00762561	8	18.6196	3.49912e-10
rno-miR-193	Fema	8wks/2wks	3.52304	2.31419e-09	4.05085e-09	8	18.6196	3.49912e-10
rno-miR-193-ast	Male	104wks/2wks	6.60895	0.00152808	0.000539349	8	4.72711	0.000736486
rno-miR-193-ast	Male	15wks/2wks	8.14566	0.00152808	9.06774e-05	8	4.72711	0.000736486
rno-miR-193-ast	Male	21wks/2wks	9.85599	0.00152808	5.19383e-05	8	4.72711	0.000736486
rno-miR-193-ast	Male	52wks/2wks	9.38548	0.00152808	7.15627e-05	8	4.72711	0.000736486
rno-miR-193-ast	Male	6wks/2wks	3.43316	0.00152808	0.0124114	8	4.72711	0.000736486
rno-miR-193-ast	Male	78wks/2wks	4.55504	0.00152808	0.00278034	8	4.72711	0.000736486
rno-miR-193-ast	Male	8wks/2wks	8.10448	0.00152808	0.000114735	8	4.72711	0.000736486
rno-miR-193-ast	Fema	104wks/2wks	3.16226	9.87626e-08	2.21984e-05	8	13.364	2.20604e-08
rno-miR-193-ast	Fema	104wks/52wks	0.498757	9.87626e-08	0.00538631	8	13.364	2.20604e-08
rno-miR-193-ast	Fema	15wks/2wks	5.07086	9.87626e-08	8.72729e-08	8	13.364	2.20604e-08
rno-miR-193-ast	Fema	15wks/5wks	2.33535	9.87626e-08	0.000984925	8	13.364	2.20604e-08
rno-miR-193-ast	Fema	15wks/6wks	2.51636	9.87626e-08	0.000569342	8	13.364	2.20604e-08
rno-miR-193-ast	Fema	21wks/2wks	5.36765	9.87626e-08	3.86018e-08	8	13.364	2.20604e-08
rno-miR-193-ast	Fema	21wks/5wks	2.47203	9.87626e-08	0.000465634	8	13.364	2.20604e-08
rno-miR-193-ast	Fema	21wks/6wks	2.66364	9.87626e-08	0.000202877	8	13.364	2.20604e-08
rno-miR-193-ast	Fema	52wks/2wks	6.34028	9.87626e-08	6.06698e-09	8	13.364	2.20604e-08
rno-miR-193-ast	Fema	52wks/5wks	2.91997	9.87626e-08	6.52926e-05	8	13.364	2.20604e-08
rno-miR-193-ast	Fema	52wks/6wks	3.1463	9.87626e-08	3.99799e-05	8	13.364	2.20604e-08
rno-miR-193-ast	Fema	5wks/2wks	2.17135	9.87626e-08	0.00293092	8	13.364	2.20604e-08
rno-miR-193-ast	Fema	6wks/2wks	2.01515	9.87626e-08	0.00713674	8	13.364	2.20604e-08
rno-miR-193-ast	Fema	78wks/2wks	5.6996	9.87626e-08	2.13853e-08	8	13.364	2.20604e-08
rno-miR-193-ast	Fema	78wks/5wks	2.62492	9.87626e-08	0.000242599	8	13.364	2.20604e-08
rno-miR-193-ast	Fema	78wks/6wks	2.82838	9.87626e-08	0.000143935	8	13.364	2.20604e-08
rno-miR-193-ast	Fema	8wks/2wks	4.856	9.87626e-08	2.42167e-07	8	13.364	2.20604e-08
rno-miR-193-ast	Fema	8wks/5wks	2.2364	9.87626e-08	0.00156263	8	13.364	2.20604e-08
rno-miR-193-ast	Fema	8wks/6wks	2.40975	9.87626e-08	0.000949794	8	13.364	2.20604e-08
rno-miR-194	Male	104wks/2wks	1.97891	2.35105e-12	3.9008e-10	8	33.1162	4.2396e-13
rno-miR-194	Male	15wks/2wks	2.53351	2.35105e-12	6.13298e-14	8	33.1162	4.2396e-13
rno-miR-194	Male	15wks/5wks	1.61131	2.35105e-12	7.66274e-07	8	33.1162	4.2396e-13
rno-miR-194	Male	21wks/2wks	2.73333	2.35105e-12	2.49191e-14	8	33.1162	4.2396e-13
rno-miR-194	Male	21wks/5wks	1.73839	2.35105e-12	7.11087e-08	8	33.1162	4.2396e-13
rno-miR-194	Male	52wks/2wks	2.50147	2.35105e-12	2.97624e-13	8	33.1162	4.2396e-13
rno-miR-194	Male	52wks/5wks	1.59093	2.35105e-12	2.44118e-06	8	33.1162	4.2396e-13
rno-miR-194	Male	5wks/2wks	1.57233	2.35105e-12	1.88484e-06	8	33.1162	4.2396e-13
rno-miR-194	Male	6wks/2wks	1.96263	2.35105e-12	1.57416e-10	8	33.1162	4.2396e-13
rno-miR-194	Male	78wks/2wks	2.18869	2.35105e-12	4.82564e-12	8	33.1162	4.2396e-13
rno-miR-194	Male	8wks/2wks	2.32558	2.35105e-12	1.12247e-12	8	33.1162	4.2396e-13
rno-miR-194	Fema	104wks/2wks	1.57333	3.28016e-07	0.000510437	8	11.9626	8.11586e-08
rno-miR-194	Fema	104wks/52wks	0.64124	3.28016e-07	0.000638839	8	11.9626	8.11586e-08
rno-miR-194	Fema	15wks/2wks	2.21441	3.28016e-07	1.55781e-07	8	11.9626	8.11586e-08
rno-miR-194	Fema	15wks/5wks	1.54754	3.28016e-07	0.00080189	8	11.9626	8.11586e-08
rno-miR-194	Fema	15wks/6wks	1.5297	3.28016e-07	0.00142334	8	11.9626	8.11586e-08
rno-miR-194	Fema	21wks/2wks	2.20623	3.28016e-07	1.50853e-07	8	11.9626	8.11586e-08
rno-miR-194	Fema	21wks/5wks	1.54182	3.28016e-07	0.000816426	8	11.9626	8.11586e-08
rno-miR-194	Fema	21wks/6wks	1.52405	3.28016e-07	0.00114571	8	11.9626	8.11586e-08
rno-miR-194	Fema	52wks/2wks	2.45357	3.28016e-07	1.34843e-08	8	11.9626	8.11586e-08
rno-miR-194	Fema	52wks/5wks	1.71468	3.28016e-07	6.75086e-05	8	11.9626	8.11586e-08
rno-miR-194	Fema	52wks/6wks	1.69491	3.28016e-07	0.000133673	8	11.9626	8.11586e-08
rno-miR-194	Fema	78wks/2wks	2.23361	3.28016e-07	1.2646e-07	8	11.9626	8.11586e-08
rno-miR-194	Fema	78wks/5wks	1.56096	3.28016e-07	0.000654514	8	11.9626	8.11586e-08
rno-miR-194	Fema	78wks/6wks	1.54296	3.28016e-07	0.00117328	8	11.9626	8.11586e-08
rno-miR-194	Fema	8wks/2wks	2.10486	3.28016e-07	8.51999e-07	8	11.9626	8.11586e-08
rno-miR-1949	Male	104wks/15wks	3.57909	0.000440472	0.00146497	8	5.64939	0.000186298
rno-miR-1949	Male	15wks/5wks	0.174533	0.000440472	4.61863e-05	8	5.64939	0.000186298
rno-miR-1949	Male	15wks/6wks	0.149215	0.000440472	5.11954e-06	8	5.64939	0.000186298
rno-miR-1949	Male	15wks/8wks	0.251431	0.000440472	0.000353832	8	5.64939	0.000186298
rno-miR-1949	Male	21wks/5wks	0.298581	0.000440472	0.00303492	8	5.64939	0.000186298
rno-miR-1949	Male	21wks/6wks	0.255267	0.000440472	0.000573817	8	5.64939	0.000186298
rno-miR-1949	Male	52wks/6wks	0.328091	0.000440472	0.00446686	8	5.64939	0.000186298
rno-miR-1949	Male	5wks/2wks	2.79868	0.000440472	0.00893489	8	5.64939	0.000186298
rno-miR-1949	Male	6wks/2wks	3.27355	0.000440472	0.00164963	8	5.64939	0.000186298
rno-miR-1949	Fema	104wks/5wks	0.418109	4.01911e-10	7.31061e-07	8	21.3757	5.66267e-11
rno-miR-1949	Fema	104wks/6wks	0.460745	4.01911e-10	6.63723e-06	8	21.3757	5.66267e-11
rno-miR-1949	Fema	104wks/8wks	0.614668	4.01911e-10	0.00198844	8	21.3757	5.66267e-11
rno-miR-1949	Fema	15wks/2wks	0.556002	4.01911e-10	0.000317131	8	21.3757	5.66267e-11
rno-miR-1949	Fema	15wks/5wks	0.292886	4.01911e-10	7.3403e-10	8	21.3757	5.66267e-11
rno-miR-1949	Fema	15wks/6wks	0.322753	4.01911e-10	9.14391e-09	8	21.3757	5.66267e-11
rno-miR-1949	Fema	15wks/8wks	0.430576	4.01911e-10	1.31396e-06	8	21.3757	5.66267e-11
rno-miR-1949	Fema	21wks/2wks	0.516413	4.01911e-10	6.79025e-05	8	21.3757	5.66267e-11
rno-miR-1949	Fema	21wks/5wks	0.272032	4.01911e-10	1.59368e-10	8	21.3757	5.66267e-11
rno-miR-1949	Fema	21wks/6wks	0.299772	4.01911e-10	1.13608e-09	8	21.3757	5.66267e-11
rno-miR-1949	Fema	21wks/8wks	0.399917	4.01911e-10	4.08846e-07	8	21.3757	5.66267e-11
rno-miR-1949	Fema	52wks/2wks	0.638135	4.01911e-10	0.00418514	8	21.3757	5.66267e-11
rno-miR-1949	Fema	52wks/5wks	0.336151	4.01911e-10	1.02482e-08	8	21.3757	5.66267e-11
rno-miR-1949	Fema	52wks/6wks	0.37043	4.01911e-10	1.29146e-07	8	21.3757	5.66267e-11
rno-miR-1949	Fema	52wks/8wks	0.494181	4.01911e-10	2.25929e-05	8	21.3757	5.66267e-11
rno-miR-1949	Fema	5wks/2wks	1.89836	4.01911e-10	0.000131125	8	21.3757	5.66267e-11
rno-miR-1949	Fema	6wks/2wks	1.72269	4.01911e-10	0.000952006	8	21.3757	5.66267e-11
rno-miR-1949	Fema	78wks/5wks	0.373335	4.01911e-10	8.17334e-08	8	21.3757	5.66267e-11
rno-miR-1949	Fema	78wks/6wks	0.411405	4.01911e-10	1.01794e-06	8	21.3757	5.66267e-11
rno-miR-1949	Fema	78wks/8wks	0.548845	4.01911e-10	0.000191614	8	21.3757	5.66267e-11
rno-miR-194-ast	Fema	15wks/2wks	4.70143	0.00207726	0.00346014	8	4.42034	0.00103506
rno-miR-194-ast	Fema	15wks/6wks	6.81996	0.00207726	0.000526755	8	4.42034	0.00103506
rno-miR-194-ast	Fema	21wks/2wks	4.31524	0.00207726	0.00518099	8	4.42034	0.00103506
rno-miR-194-ast	Fema	21wks/6wks	6.25974	0.00207726	0.00061432	8	4.42034	0.00103506
rno-miR-194-ast	Fema	52wks/2wks	4.808	0.00207726	0.00306898	8	4.42034	0.00103506
rno-miR-194-ast	Fema	52wks/6wks	6.97454	0.00207726	0.000464332	8	4.42034	0.00103506
rno-miR-194-ast	Fema	78wks/2wks	4.51998	0.00207726	0.00426433	8	4.42034	0.00103506
rno-miR-194-ast	Fema	78wks/6wks	6.55674	0.00207726	0.000656703	8	4.42034	0.00103506
rno-miR-194-ast	Fema	8wks/2wks	5.0185	0.00207726	0.00304311	8	4.42034	0.00103506
rno-miR-194-ast	Fema	8wks/6wks	7.2799	0.00207726	0.000370169	8	4.42034	0.00103506
rno-miR-195	Male	104wks/2wks	6.13778	3.98807e-20	9.99217e-21	8	119.373	4.1842e-21
rno-miR-195	Male	104wks/5wks	1.69482	3.98807e-20	8.42498e-07	8	119.373	4.1842e-21
rno-miR-195	Male	104wks/6wks	1.62052	3.98807e-20	1.39209e-06	8	119.373	4.1842e-21
rno-miR-195	Male	15wks/2wks	6.77313	3.98807e-20	5.20413e-22	8	119.373	4.1842e-21
rno-miR-195	Male	15wks/5wks	1.87026	3.98807e-20	1.42582e-08	8	119.373	4.1842e-21
rno-miR-195	Male	15wks/6wks	1.78827	3.98807e-20	1.74708e-08	8	119.373	4.1842e-21
rno-miR-195	Male	21wks/2wks	6.37246	3.98807e-20	4.98619e-21	8	119.373	4.1842e-21
rno-miR-195	Male	21wks/5wks	1.75962	3.98807e-20	1.54193e-07	8	119.373	4.1842e-21
rno-miR-195	Male	21wks/6wks	1.68248	3.98807e-20	2.59993e-07	8	119.373	4.1842e-21
rno-miR-195	Male	52wks/2wks	6.34256	3.98807e-20	5.80816e-21	8	119.373	4.1842e-21
rno-miR-195	Male	52wks/5wks	1.75137	3.98807e-20	2.73632e-07	8	119.373	4.1842e-21
rno-miR-195	Male	52wks/6wks	1.67459	3.98807e-20	4.49121e-07	8	119.373	4.1842e-21
rno-miR-195	Male	5wks/2wks	3.62149	3.98807e-20	3.00119e-16	8	119.373	4.1842e-21
rno-miR-195	Male	6wks/2wks	3.78753	3.98807e-20	1.64462e-17	8	119.373	4.1842e-21
rno-miR-195	Male	78wks/2wks	6.48567	3.98807e-20	1.02423e-21	8	119.373	4.1842e-21
rno-miR-195	Male	78wks/5wks	1.79089	3.98807e-20	5.99195e-08	8	119.373	4.1842e-21
rno-miR-195	Male	78wks/6wks	1.71238	3.98807e-20	8.12369e-08	8	119.373	4.1842e-21
rno-miR-195	Male	8wks/2wks	5.46376	3.98807e-20	2.76576e-20	8	119.373	4.1842e-21
rno-miR-195	Male	8wks/5wks	1.5087	3.98807e-20	2.24439e-05	8	119.373	4.1842e-21
rno-miR-195	Fema	104wks/2wks	3.88153	1.0085e-15	1.48191e-16	8	53.8969	9.70376e-17
rno-miR-195	Fema	104wks/5wks	1.96586	1.0085e-15	8.74645e-09	8	53.8969	9.70376e-17
rno-miR-195	Fema	104wks/6wks	1.5516	1.0085e-15	2.50084e-05	8	53.8969	9.70376e-17
rno-miR-195	Fema	15wks/2wks	3.42698	1.0085e-15	4.14397e-15	8	53.8969	9.70376e-17
rno-miR-195	Fema	15wks/5wks	1.73565	1.0085e-15	5.5188e-07	8	53.8969	9.70376e-17
rno-miR-195	Fema	21wks/2wks	3.87113	1.0085e-15	2.3368e-16	8	53.8969	9.70376e-17
rno-miR-195	Fema	21wks/5wks	1.96059	1.0085e-15	9.31653e-09	8	53.8969	9.70376e-17
rno-miR-195	Fema	21wks/6wks	1.54745	1.0085e-15	2.46412e-05	8	53.8969	9.70376e-17
rno-miR-195	Fema	52wks/2wks	4.29041	1.0085e-15	3.32199e-17	8	53.8969	9.70376e-17
rno-miR-195	Fema	52wks/5wks	2.17295	1.0085e-15	4.53053e-10	8	53.8969	9.70376e-17
rno-miR-195	Fema	52wks/6wks	1.71505	1.0085e-15	1.41615e-06	8	53.8969	9.70376e-17
rno-miR-195	Fema	5wks/2wks	1.97447	1.0085e-15	1.57711e-08	8	53.8969	9.70376e-17
rno-miR-195	Fema	6wks/2wks	2.50162	1.0085e-15	2.16741e-11	8	53.8969	9.70376e-17
rno-miR-195	Fema	78wks/2wks	3.71557	1.0085e-15	6.8035e-16	8	53.8969	9.70376e-17
rno-miR-195	Fema	78wks/5wks	1.88181	1.0085e-15	3.97147e-08	8	53.8969	9.70376e-17
rno-miR-195	Fema	8wks/2wks	3.56191	1.0085e-15	3.60398e-15	8	53.8969	9.70376e-17
rno-miR-195	Fema	8wks/5wks	1.80398	1.0085e-15	1.42489e-07	8	53.8969	9.70376e-17
rno-miR-19a	Fema	104wks/15wks	0.517398	0.00196838	7.34833e-05	8	4.46169	0.00096728
rno-miR-19a	Fema	104wks/52wks	0.609627	0.00196838	0.00177251	8	4.46169	0.00096728
rno-miR-19a	Fema	104wks/5wks	0.59038	0.00196838	0.000958345	8	4.46169	0.00096728
rno-miR-19a	Fema	104wks/8wks	0.598237	0.00196838	0.00138953	8	4.46169	0.00096728
rno-miR-19a	Fema	15wks/2wks	1.60781	0.00196838	0.00301073	8	4.46169	0.00096728
rno-miR-19a	Fema	78wks/15wks	0.574947	0.00196838	0.00050758	8	4.46169	0.00096728
rno-miR-19a	Fema	78wks/5wks	0.656046	0.00196838	0.00686347	8	4.46169	0.00096728
rno-miR-19b	Fema	104wks/15wks	0.619495	0.000125451	1.58984e-05	8	6.41256	5.04391e-05
rno-miR-19b	Fema	104wks/2wks	0.653541	0.000125451	8.17088e-05	8	6.41256	5.04391e-05
rno-miR-19b	Fema	104wks/8wks	0.608944	0.000125451	1.10909e-05	8	6.41256	5.04391e-05
rno-miR-19b-1-ast	Male	104wks/2wks	0.506167	0.0348915	0.00291006	8	2.76445	0.0198002
rno-miR-19b-1-ast	Male	15wks/2wks	0.505976	0.0348915	0.00191286	8	2.76445	0.0198002
rno-miR-19b-1-ast	Male	21wks/2wks	0.514106	0.0348915	0.00343282	8	2.76445	0.0198002
rno-miR-19b-1-ast	Male	52wks/2wks	0.497459	0.0348915	0.00233286	8	2.76445	0.0198002
rno-miR-19b-1-ast	Male	6wks/2wks	0.510278	0.0348915	0.00206002	8	2.76445	0.0198002
rno-miR-19b-1-ast	Male	78wks/2wks	0.505976	0.0348915	0.00191286	8	2.76445	0.0198002
rno-miR-19b-1-ast	Male	8wks/2wks	0.501689	0.0348915	0.00197933	8	2.76445	0.0198002
rno-miR-200a	Male	15wks/5wks	0.542812	0.0056325	0.00249314	8	3.87706	0.00288088
rno-miR-200a	Male	52wks/5wks	0.478583	0.0056325	0.000618771	8	3.87706	0.00288088
rno-miR-200a	Male	52wks/6wks	0.559548	0.0056325	0.00338234	8	3.87706	0.00288088
rno-miR-200a	Male	52wks/8wks	0.511913	0.0056325	0.000558208	8	3.87706	0.00288088
rno-miR-200a	Male	78wks/5wks	0.572597	0.0056325	0.00524117	8	3.87706	0.00288088
rno-miR-200a	Fema	104wks/2wks	0.392572	2.61565e-07	1.57533e-06	8	12.2131	6.38183e-08
rno-miR-200a	Fema	104wks/5wks	0.495945	2.61565e-07	0.000114683	8	12.2131	6.38183e-08
rno-miR-200a	Fema	104wks/6wks	0.487933	2.61565e-07	0.000100866	8	12.2131	6.38183e-08
rno-miR-200a	Fema	15wks/2wks	0.331238	2.61565e-07	1.06052e-07	8	12.2131	6.38183e-08
rno-miR-200a	Fema	15wks/5wks	0.41846	2.61565e-07	5.59858e-06	8	12.2131	6.38183e-08
rno-miR-200a	Fema	15wks/6wks	0.4117	2.61565e-07	6.85504e-06	8	12.2131	6.38183e-08
rno-miR-200a	Fema	21wks/2wks	0.417562	2.61565e-07	6.11439e-06	8	12.2131	6.38183e-08
rno-miR-200a	Fema	21wks/5wks	0.527515	2.61565e-07	0.000341983	8	12.2131	6.38183e-08
rno-miR-200a	Fema	21wks/6wks	0.518993	2.61565e-07	0.000276963	8	12.2131	6.38183e-08
rno-miR-200a	Fema	52wks/2wks	0.349687	2.61565e-07	2.7773e-07	8	12.2131	6.38183e-08
rno-miR-200a	Fema	52wks/5wks	0.441768	2.61565e-07	1.51075e-05	8	12.2131	6.38183e-08
rno-miR-200a	Fema	52wks/6wks	0.434631	2.61565e-07	1.7933e-05	8	12.2131	6.38183e-08
rno-miR-200a	Fema	78wks/15wks	1.72474	2.61565e-07	0.00158909	8	12.2131	6.38183e-08
rno-miR-200a	Fema	78wks/2wks	0.571298	2.61565e-07	0.00166932	8	12.2131	6.38183e-08
rno-miR-200a	Fema	8wks/2wks	0.468909	2.61565e-07	7.69688e-05	8	12.2131	6.38183e-08
rno-miR-200a	Fema	8wks/5wks	0.592383	2.61565e-07	0.00256684	8	12.2131	6.38183e-08
rno-miR-200a	Fema	8wks/6wks	0.582813	2.61565e-07	0.00271886	8	12.2131	6.38183e-08
rno-miR-200b	Male	21wks/5wks	0.494825	0.000511319	0.00304022	8	5.54049	0.000217939
rno-miR-200b	Male	52wks/2wks	0.472827	0.000511319	0.0012418	8	5.54049	0.000217939
rno-miR-200b	Male	52wks/5wks	0.349512	0.000511319	5.10564e-05	8	5.54049	0.000217939
rno-miR-200b	Male	52wks/6wks	0.417527	0.000511319	0.000255835	8	5.54049	0.000217939
rno-miR-200b	Male	52wks/8wks	0.369495	0.000511319	2.51957e-05	8	5.54049	0.000217939
rno-miR-200b	Male	78wks/2wks	0.624907	0.000511319	0.0260334	8	5.54049	0.000217939
rno-miR-200b	Male	78wks/5wks	0.461929	0.000511319	0.00110535	8	5.54049	0.000217939
rno-miR-200b	Male	78wks/8wks	0.488339	0.000511319	0.00116434	8	5.54049	0.000217939
rno-miR-200b	Fema	104wks/2wks	0.213527	3.37633e-10	1.03862e-08	8	21.7364	4.52498e-11
rno-miR-200b	Fema	104wks/5wks	0.348508	3.37633e-10	1.12177e-05	8	21.7364	4.52498e-11
rno-miR-200b	Fema	104wks/6wks	0.326724	3.37633e-10	5.42004e-06	8	21.7364	4.52498e-11
rno-miR-200b	Fema	15wks/2wks	0.14042	3.37633e-10	6.80846e-11	8	21.7364	4.52498e-11
rno-miR-200b	Fema	15wks/5wks	0.229186	3.37633e-10	3.1186e-08	8	21.7364	4.52498e-11
rno-miR-200b	Fema	15wks/6wks	0.214861	3.37633e-10	2.45684e-08	8	21.7364	4.52498e-11
rno-miR-200b	Fema	15wks/8wks	0.443335	3.37633e-10	0.000343525	8	21.7364	4.52498e-11
rno-miR-200b	Fema	21wks/2wks	0.211542	3.37633e-10	1.22296e-08	8	21.7364	4.52498e-11
rno-miR-200b	Fema	21wks/5wks	0.345268	3.37633e-10	9.64597e-06	8	21.7364	4.52498e-11
rno-miR-200b	Fema	21wks/6wks	0.323686	3.37633e-10	4.22374e-06	8	21.7364	4.52498e-11
rno-miR-200b	Fema	52wks/2wks	0.156329	3.37633e-10	2.61919e-10	8	21.7364	4.52498e-11
rno-miR-200b	Fema	52wks/5wks	0.255153	3.37633e-10	1.40487e-07	8	21.7364	4.52498e-11
rno-miR-200b	Fema	52wks/6wks	0.239204	3.37633e-10	1.05207e-07	8	21.7364	4.52498e-11
rno-miR-200b	Fema	52wks/8wks	0.493565	3.37633e-10	0.0014875	8	21.7364	4.52498e-11
rno-miR-200b	Fema	78wks/15wks	2.04563	3.37633e-10	0.00117689	8	21.7364	4.52498e-11
rno-miR-200b	Fema	78wks/2wks	0.287248	3.37633e-10	9.78777e-07	8	21.7364	4.52498e-11
rno-miR-200b	Fema	78wks/5wks	0.468831	3.37633e-10	0.000796473	8	21.7364	4.52498e-11
rno-miR-200b	Fema	78wks/6wks	0.439526	3.37633e-10	0.000466531	8	21.7364	4.52498e-11
rno-miR-200b	Fema	8wks/2wks	0.316736	3.37633e-10	5.93844e-06	8	21.7364	4.52498e-11
rno-miR-200b	Fema	8wks/5wks	0.51696	3.37633e-10	0.00278962	8	21.7364	4.52498e-11
rno-miR-200b	Fema	8wks/6wks	0.484646	3.37633e-10	0.00169406	8	21.7364	4.52498e-11
rno-miR-202-ast	Male	104wks/2wks	3.87071	0.0137246	0.000471993	8	3.33011	0.00728977
rno-miR-202-ast	Male	15wks/2wks	3.34505	0.0137246	0.000940293	8	3.33011	0.00728977
rno-miR-202-ast	Male	21wks/2wks	3.86317	0.0137246	0.0004628	8	3.33011	0.00728977
rno-miR-202-ast	Male	52wks/2wks	2.80195	0.0137246	0.00561338	8	3.33011	0.00728977
rno-miR-202-ast	Male	5wks/2wks	2.5339	0.0137246	0.0129706	8	3.33011	0.00728977
rno-miR-202-ast	Male	6wks/2wks	3.85577	0.0137246	0.000273614	8	3.33011	0.00728977
rno-miR-202-ast	Male	78wks/2wks	2.71784	0.0137246	0.00493304	8	3.33011	0.00728977
rno-miR-202-ast	Male	8wks/2wks	3.75732	0.0137246	0.000427213	8	3.33011	0.00728977
rno-miR-202-ast	Fema	104wks/2wks	1.7277	0.0175246	0.00881078	8	3.09637	0.0101775
rno-miR-202-ast	Fema	15wks/2wks	2.01685	0.0175246	0.00135012	8	3.09637	0.0101775
rno-miR-202-ast	Fema	52wks/2wks	2.43793	0.0175246	9.2904e-05	8	3.09637	0.0101775
rno-miR-202-ast	Fema	52wks/6wks	1.7822	0.0175246	0.00775245	8	3.09637	0.0101775
rno-miR-202-ast	Fema	5wks/2wks	1.79658	0.0175246	0.0068814	8	3.09637	0.0101775
rno-miR-202-ast	Fema	78wks/2wks	1.82577	0.0175246	0.00504628	8	3.09637	0.0101775
rno-miR-202-ast	Fema	8wks/2wks	1.95292	0.0175246	0.00262051	8	3.09637	0.0101775
rno-miR-203	Male	104wks/2wks	4.22235	2.3279e-06	0.000249275	8	10.1884	7.63247e-07
rno-miR-203	Male	104wks/5wks	4.3366	2.3279e-06	0.000407021	8	10.1884	7.63247e-07
rno-miR-203	Male	104wks/6wks	6.03572	2.3279e-06	1.39078e-05	8	10.1884	7.63247e-07
rno-miR-203	Male	15wks/2wks	2.89929	2.3279e-06	0.0031131	8	10.1884	7.63247e-07
rno-miR-203	Male	15wks/5wks	2.97775	2.3279e-06	0.0043346	8	10.1884	7.63247e-07
rno-miR-203	Male	15wks/6wks	4.14445	2.3279e-06	0.000168102	8	10.1884	7.63247e-07
rno-miR-203	Male	21wks/2wks	4.2928	2.3279e-06	0.000209976	8	10.1884	7.63247e-07
rno-miR-203	Male	21wks/5wks	4.40896	2.3279e-06	0.000270546	8	10.1884	7.63247e-07
rno-miR-203	Male	21wks/6wks	6.13642	2.3279e-06	8.96727e-06	8	10.1884	7.63247e-07
rno-miR-203	Male	52wks/2wks	6.15958	2.3279e-06	1.12769e-05	8	10.1884	7.63247e-07
rno-miR-203	Male	52wks/5wks	6.32625	2.3279e-06	2.18805e-05	8	10.1884	7.63247e-07
rno-miR-203	Male	52wks/6wks	8.80492	2.3279e-06	6.42639e-07	8	10.1884	7.63247e-07
rno-miR-203	Male	52wks/8wks	3.2392	2.3279e-06	0.00130152	8	10.1884	7.63247e-07
rno-miR-203	Male	78wks/2wks	4.67472	2.3279e-06	5.92195e-05	8	10.1884	7.63247e-07
rno-miR-203	Male	78wks/5wks	4.80122	2.3279e-06	0.000110535	8	10.1884	7.63247e-07
rno-miR-203	Male	78wks/6wks	6.68237	2.3279e-06	2.77173e-06	8	10.1884	7.63247e-07
rno-miR-203	Fema	104wks/2wks	2.56258	8.50175e-09	5.66069e-05	8	16.6068	1.51921e-09
rno-miR-203	Fema	104wks/5wks	2.26556	8.50175e-09	0.00032392	8	16.6068	1.51921e-09
rno-miR-203	Fema	15wks/2wks	4.09087	8.50175e-09	1.00215e-07	8	16.6068	1.51921e-09
rno-miR-203	Fema	15wks/5wks	3.61671	8.50175e-09	4.33348e-07	8	16.6068	1.51921e-09
rno-miR-203	Fema	15wks/6wks	2.41255	8.50175e-09	0.000210254	8	16.6068	1.51921e-09
rno-miR-203	Fema	21wks/2wks	4.29377	8.50175e-09	4.5114e-08	8	16.6068	1.51921e-09
rno-miR-203	Fema	21wks/5wks	3.79609	8.50175e-09	1.91268e-07	8	16.6068	1.51921e-09
rno-miR-203	Fema	21wks/6wks	2.53221	8.50175e-09	7.24447e-05	8	16.6068	1.51921e-09
rno-miR-203	Fema	52wks/2wks	4.46772	8.50175e-09	2.9687e-08	8	16.6068	1.51921e-09
rno-miR-203	Fema	52wks/5wks	3.94988	8.50175e-09	1.23887e-07	8	16.6068	1.51921e-09
rno-miR-203	Fema	52wks/6wks	2.6348	8.50175e-09	6.29531e-05	8	16.6068	1.51921e-09
rno-miR-203	Fema	6wks/2wks	1.69566	8.50175e-09	0.0186797	8	16.6068	1.51921e-09
rno-miR-203	Fema	78wks/2wks	4.49606	8.50175e-09	2.72237e-08	8	16.6068	1.51921e-09
rno-miR-203	Fema	78wks/5wks	3.97493	8.50175e-09	1.13303e-07	8	16.6068	1.51921e-09
rno-miR-203	Fema	78wks/6wks	2.65151	8.50175e-09	5.76922e-05	8	16.6068	1.51921e-09
rno-miR-203	Fema	8wks/2wks	3.37767	8.50175e-09	2.30299e-06	8	16.6068	1.51921e-09
rno-miR-203	Fema	8wks/5wks	2.98617	8.50175e-09	6.3255e-06	8	16.6068	1.51921e-09
rno-miR-203	Fema	8wks/6wks	1.99195	8.50175e-09	0.00262669	8	16.6068	1.51921e-09
rno-miR-206	Fema	104wks/21wks	0.0630421	0.000283353	0.00221119	8	5.80388	0.000120742
rno-miR-206	Fema	104wks/2wks	0.126429	0.000283353	0.0188562	8	5.80388	0.000120742
rno-miR-206	Fema	104wks/6wks	0.0240272	0.000283353	0.000107947	8	5.80388	0.000120742
rno-miR-206	Fema	15wks/6wks	0.0387753	0.000283353	0.000698395	8	5.80388	0.000120742
rno-miR-206	Fema	21wks/8wks	22.0247	0.000283353	0.000953789	8	5.80388	0.000120742
rno-miR-206	Fema	52wks/2wks	0.0949577	0.000283353	0.00945545	8	5.80388	0.000120742
rno-miR-206	Fema	52wks/6wks	0.0180462	0.000283353	5.61501e-05	8	5.80388	0.000120742
rno-miR-206	Fema	78wks/2wks	0.0949577	0.000283353	0.00945545	8	5.80388	0.000120742
rno-miR-206	Fema	78wks/6wks	0.0180462	0.000283353	5.61501e-05	8	5.80388	0.000120742
rno-miR-206	Fema	8wks/2wks	0.0910556	0.000283353	0.00999968	8	5.80388	0.000120742
rno-miR-206	Fema	8wks/6wks	0.0173046	0.000283353	4.969e-05	8	5.80388	0.000120742
rno-miR-20a-ast	Fema	104wks/2wks	0.354396	0.00497012	0.00148654	8	3.86426	0.00263024
rno-miR-20a-ast	Fema	15wks/6wks	2.5691	0.00497012	0.00462884	8	3.86426	0.00263024
rno-miR-20a-ast	Fema	21wks/2wks	0.350188	0.00497012	0.00151881	8	3.86426	0.00263024
rno-miR-20a-ast	Fema	52wks/2wks	0.353271	0.00497012	0.00174171	8	3.86426	0.00263024
rno-miR-20a-ast	Fema	5wks/2wks	0.401756	0.00497012	0.00588884	8	3.86426	0.00263024
rno-miR-20a-ast	Fema	6wks/2wks	0.319045	0.00497012	0.000912443	8	3.86426	0.00263024
rno-miR-21	Male	104wks/2wks	5.2667	9.39528e-18	2.99989e-17	8	81.8905	1.10895e-18
rno-miR-21	Male	15wks/2wks	7.53676	9.39528e-18	2.85184e-20	8	81.8905	1.10895e-18
rno-miR-21	Male	15wks/5wks	1.66395	9.39528e-18	1.56667e-05	8	81.8905	1.10895e-18
rno-miR-21	Male	21wks/2wks	6.94959	9.39528e-18	3.38034e-19	8	81.8905	1.10895e-18
rno-miR-21	Male	21wks/5wks	1.53431	9.39528e-18	0.000199433	8	81.8905	1.10895e-18
rno-miR-21	Male	52wks/2wks	6.67115	9.39528e-18	6.73741e-19	8	81.8905	1.10895e-18
rno-miR-21	Male	5wks/2wks	4.52945	9.39528e-18	6.93791e-16	8	81.8905	1.10895e-18
rno-miR-21	Male	6wks/2wks	5.19674	9.39528e-18	8.73936e-18	8	81.8905	1.10895e-18
rno-miR-21	Male	78wks/2wks	5.35151	9.39528e-18	5.97371e-18	8	81.8905	1.10895e-18
rno-miR-21	Male	8wks/2wks	6.10859	9.39528e-18	1.08899e-18	8	81.8905	1.10895e-18
rno-miR-21	Fema	104wks/2wks	3.14357	2.23561e-06	1.17667e-09	8	9.92143	6.60696e-07
rno-miR-21	Fema	15wks/2wks	2.10111	2.23561e-06	7.37448e-06	8	9.92143	6.60696e-07
rno-miR-21	Fema	21wks/2wks	2.39257	2.23561e-06	4.24732e-07	8	9.92143	6.60696e-07
rno-miR-21	Fema	52wks/2wks	2.27102	2.23561e-06	1.42724e-06	8	9.92143	6.60696e-07
rno-miR-21	Fema	5wks/2wks	2.18212	2.23561e-06	4.18271e-06	8	9.92143	6.60696e-07
rno-miR-21	Fema	6wks/2wks	2.35533	2.23561e-06	1.05872e-06	8	9.92143	6.60696e-07
rno-miR-21	Fema	78wks/2wks	2.18859	2.23561e-06	3.11437e-06	8	9.92143	6.60696e-07
rno-miR-21	Fema	8wks/2wks	2.4851	2.23561e-06	3.5104e-07	8	9.92143	6.60696e-07
rno-miR-210	Fema	104wks/2wks	0.658614	2.43361e-05	0.000865808	8	7.77841	8.19566e-06
rno-miR-210	Fema	15wks/2wks	0.558546	2.43361e-05	1.80654e-05	8	7.77841	8.19566e-06
rno-miR-210	Fema	21wks/2wks	0.647131	2.43361e-05	0.0006516	8	7.77841	8.19566e-06
rno-miR-210	Fema	52wks/2wks	0.494756	2.43361e-05	8.33591e-07	8	7.77841	8.19566e-06
rno-miR-210	Fema	52wks/5wks	0.610338	2.43361e-05	0.00014006	8	7.77841	8.19566e-06
rno-miR-210	Fema	6wks/2wks	0.556484	2.43361e-05	2.41922e-05	8	7.77841	8.19566e-06
rno-miR-210	Fema	78wks/2wks	0.530052	2.43361e-05	4.78317e-06	8	7.77841	8.19566e-06
rno-miR-210	Fema	78wks/5wks	0.653878	2.43361e-05	0.000770614	8	7.77841	8.19566e-06
rno-miR-210	Fema	8wks/2wks	0.533618	2.43361e-05	8.52984e-06	8	7.77841	8.19566e-06
rno-miR-210	Fema	8wks/5wks	0.658278	2.43361e-05	0.000864853	8	7.77841	8.19566e-06
rno-miR-212	Fema	104wks/2wks	2.84822	5.00851e-05	0.00122908	8	7.13173	1.89325e-05
rno-miR-212	Fema	104wks/52wks	0.366724	5.00851e-05	0.00185494	8	7.13173	1.89325e-05
rno-miR-212	Fema	15wks/2wks	5.97566	5.00851e-05	1.22446e-06	8	7.13173	1.89325e-05
rno-miR-212	Fema	21wks/2wks	3.14503	5.00851e-05	0.000562446	8	7.13173	1.89325e-05
rno-miR-212	Fema	52wks/2wks	7.76668	5.00851e-05	9.70861e-08	8	7.13173	1.89325e-05
rno-miR-212	Fema	52wks/6wks	2.31833	5.00851e-05	0.00990324	8	7.13173	1.89325e-05
rno-miR-212	Fema	5wks/2wks	4.50906	5.00851e-05	2.36e-05	8	7.13173	1.89325e-05
rno-miR-212	Fema	6wks/2wks	3.35012	5.00851e-05	0.000447917	8	7.13173	1.89325e-05
rno-miR-212	Fema	78wks/2wks	4.72583	5.00851e-05	1.21343e-05	8	7.13173	1.89325e-05
rno-miR-212	Fema	8wks/2wks	3.62751	5.00851e-05	0.000214904	8	7.13173	1.89325e-05
rno-miR-214	Fema	104wks/52wks	1.55277	0.006316	0.000845496	8	3.714	0.0034076
rno-miR-214	Fema	15wks/2wks	0.623496	0.006316	0.000487981	8	3.714	0.0034076
rno-miR-214	Fema	52wks/2wks	0.585314	0.006316	0.000111172	8	3.714	0.0034076
rno-miR-219-5p	Fema	104wks/2wks	2.77691	0.00934413	0.00978768	8	3.47558	0.00516978
rno-miR-219-5p	Fema	15wks/2wks	3.34003	0.00934413	0.00325372	8	3.47558	0.00516978
rno-miR-219-5p	Fema	15wks/6wks	3.27668	0.00934413	0.00425719	8	3.47558	0.00516978
rno-miR-219-5p	Fema	52wks/2wks	4.25764	0.00934413	0.000571696	8	3.47558	0.00516978
rno-miR-219-5p	Fema	52wks/6wks	4.17689	0.00934413	0.000784887	8	3.47558	0.00516978
rno-miR-219-5p	Fema	5wks/2wks	2.87764	0.00934413	0.00978574	8	3.47558	0.00516978
rno-miR-219-5p	Fema	78wks/2wks	2.66804	0.00934413	0.0144414	8	3.47558	0.00516978
rno-miR-219-5p	Fema	8wks/2wks	2.83968	0.00934413	0.0115079	8	3.47558	0.00516978
rno-miR-22	Male	104wks/2wks	3.84447	4.63452e-17	5.62216e-16	8	73.1547	5.77415e-18
rno-miR-22	Male	15wks/2wks	5.63025	4.63452e-17	1.26754e-19	8	73.1547	5.77415e-18
rno-miR-22	Male	15wks/5wks	1.77147	4.63452e-17	4.28825e-07	8	73.1547	5.77415e-18
rno-miR-22	Male	21wks/2wks	5.0352	4.63452e-17	3.08638e-18	8	73.1547	5.77415e-18
rno-miR-22	Male	21wks/5wks	1.58425	4.63452e-17	1.96209e-05	8	73.1547	5.77415e-18
rno-miR-22	Male	52wks/2wks	4.73878	4.63452e-17	9.85797e-18	8	73.1547	5.77415e-18
rno-miR-22	Male	5wks/2wks	3.1783	4.63452e-17	5.48865e-14	8	73.1547	5.77415e-18
rno-miR-22	Male	6wks/2wks	4.10577	4.63452e-17	3.54736e-17	8	73.1547	5.77415e-18
rno-miR-22	Male	78wks/2wks	4.16373	4.63452e-17	3.02707e-17	8	73.1547	5.77415e-18
rno-miR-22	Male	8wks/2wks	4.93496	4.63452e-17	1.97764e-18	8	73.1547	5.77415e-18
rno-miR-22	Male	8wks/5wks	1.55271	4.63452e-17	2.91911e-05	8	73.1547	5.77415e-18
rno-miR-22	Fema	104wks/2wks	2.30727	2.60586e-10	8.70861e-10	8	22.2019	3.40284e-11
rno-miR-22	Fema	15wks/2wks	2.57664	2.60586e-10	7.48993e-11	8	22.2019	3.40284e-11
rno-miR-22	Fema	21wks/2wks	2.99652	2.60586e-10	1.53063e-12	8	22.2019	3.40284e-11
rno-miR-22	Fema	52wks/2wks	3.05112	2.60586e-10	1.179e-12	8	22.2019	3.40284e-11
rno-miR-22	Fema	5wks/2wks	2.09293	2.60586e-10	2.72449e-08	8	22.2019	3.40284e-11
rno-miR-22	Fema	6wks/2wks	2.28388	2.60586e-10	3.25664e-09	8	22.2019	3.40284e-11
rno-miR-22	Fema	78wks/2wks	2.6008	2.60586e-10	5.89842e-11	8	22.2019	3.40284e-11
rno-miR-22	Fema	8wks/2wks	2.8386	2.60586e-10	1.27964e-11	8	22.2019	3.40284e-11
rno-miR-221	Male	15wks/2wks	4.61869	0.000918133	0.00047924	8	5.11246	0.000409397
rno-miR-221	Male	21wks/2wks	4.84814	0.000918133	0.000551605	8	5.11246	0.000409397
rno-miR-221	Male	52wks/2wks	4.21808	0.000918133	0.00142486	8	5.11246	0.000409397
rno-miR-221	Male	5wks/2wks	5.09301	0.000918133	0.000498456	8	5.11246	0.000409397
rno-miR-221	Male	6wks/2wks	5.32804	0.000918133	0.000164718	8	5.11246	0.000409397
rno-miR-221	Male	78wks/6wks	0.294587	0.000918133	0.00396413	8	5.11246	0.000409397
rno-miR-221	Male	78wks/8wks	0.280221	0.000918133	0.00273157	8	5.11246	0.000409397
rno-miR-221	Male	8wks/2wks	5.60119	0.000918133	0.000147661	8	5.11246	0.000409397
rno-miR-221	Fema	21wks/2wks	0.32964	0.0329239	0.0137177	8	2.71094	0.0205916
rno-miR-221	Fema	21wks/5wks	0.18763	0.0329239	0.000351983	8	2.71094	0.0205916
rno-miR-223	Male	104wks/2wks	2.34755	3.16797e-08	5.47547e-09	8	15.3591	7.79009e-09
rno-miR-223	Male	104wks/5wks	1.60019	3.16797e-08	0.000259299	8	15.3591	7.79009e-09
rno-miR-223	Male	15wks/2wks	1.71523	3.16797e-08	9.65298e-06	8	15.3591	7.79009e-09
rno-miR-223	Male	21wks/2wks	1.86259	3.16797e-08	2.04192e-06	8	15.3591	7.79009e-09
rno-miR-223	Male	52wks/2wks	2.32733	3.16797e-08	6.70082e-09	8	15.3591	7.79009e-09
rno-miR-223	Male	52wks/5wks	1.58641	3.16797e-08	0.000311254	8	15.3591	7.79009e-09
rno-miR-223	Male	6wks/2wks	1.60243	3.16797e-08	6.13486e-05	8	15.3591	7.79009e-09
rno-miR-223	Male	78wks/15wks	1.50399	3.16797e-08	0.000323386	8	15.3591	7.79009e-09
rno-miR-223	Male	78wks/2wks	2.57969	3.16797e-08	1.8881e-10	8	15.3591	7.79009e-09
rno-miR-223	Male	78wks/5wks	1.75843	3.16797e-08	1.31299e-05	8	15.3591	7.79009e-09
rno-miR-223	Male	78wks/6wks	1.60986	3.16797e-08	5.79611e-05	8	15.3591	7.79009e-09
rno-miR-223	Male	78wks/8wks	1.61481	3.16797e-08	4.97653e-05	8	15.3591	7.79009e-09
rno-miR-223	Male	8wks/2wks	1.59752	3.16797e-08	8.71225e-05	8	15.3591	7.79009e-09
rno-miR-223	Fema	104wks/15wks	1.57577	9.4845e-06	8.02916e-05	8	8.6061	2.96594e-06
rno-miR-223	Fema	104wks/2wks	2.0774	9.4845e-06	2.63904e-08	8	8.6061	2.96594e-06
rno-miR-223	Fema	104wks/52wks	1.72605	9.4845e-06	5.68089e-06	8	8.6061	2.96594e-06
rno-miR-223	Fema	104wks/5wks	1.82571	9.4845e-06	1.07878e-06	8	8.6061	2.96594e-06
rno-miR-223	Fema	78wks/2wks	1.53389	9.4845e-06	0.000217552	8	8.6061	2.96594e-06
rno-miR-22-ast	Male	104wks/2wks	5.80455	3.40302e-05	2.34995e-05	8	7.64881	1.31658e-05
rno-miR-22-ast	Male	15wks/2wks	8.1228	3.40302e-05	6.82725e-07	8	7.64881	1.31658e-05
rno-miR-22-ast	Male	21wks/2wks	9.31592	3.40302e-05	4.87279e-07	8	7.64881	1.31658e-05
rno-miR-22-ast	Male	52wks/2wks	8.08909	3.40302e-05	1.58665e-06	8	7.64881	1.31658e-05
rno-miR-22-ast	Male	5wks/2wks	5.74142	3.40302e-05	3.30281e-05	8	7.64881	1.31658e-05
rno-miR-22-ast	Male	6wks/2wks	6.79735	3.40302e-05	2.86571e-06	8	7.64881	1.31658e-05
rno-miR-22-ast	Male	78wks/2wks	5.96459	3.40302e-05	9.31141e-06	8	7.64881	1.31658e-05
rno-miR-22-ast	Male	8wks/2wks	8.13812	3.40302e-05	8.92117e-07	8	7.64881	1.31658e-05
rno-miR-22-ast	Fema	104wks/15wks	0.609621	5.62371e-09	0.000531388	8	17.2083	9.66273e-10
rno-miR-22-ast	Fema	104wks/2wks	2.17095	5.62371e-09	9.11541e-07	8	17.2083	9.66273e-10
rno-miR-22-ast	Fema	104wks/52wks	0.618177	5.62371e-09	0.000718883	8	17.2083	9.66273e-10
rno-miR-22-ast	Fema	15wks/2wks	3.56114	5.62371e-09	3.75979e-11	8	17.2083	9.66273e-10
rno-miR-22-ast	Fema	15wks/5wks	1.53669	5.62371e-09	0.00222213	8	17.2083	9.66273e-10
rno-miR-22-ast	Fema	15wks/6wks	1.65531	5.62371e-09	0.000640735	8	17.2083	9.66273e-10
rno-miR-22-ast	Fema	21wks/2wks	2.81995	5.62371e-09	3.70378e-09	8	17.2083	9.66273e-10
rno-miR-22-ast	Fema	52wks/2wks	3.51185	5.62371e-09	4.93013e-11	8	17.2083	9.66273e-10
rno-miR-22-ast	Fema	52wks/5wks	1.51542	5.62371e-09	0.00295826	8	17.2083	9.66273e-10
rno-miR-22-ast	Fema	52wks/6wks	1.6324	5.62371e-09	0.000856385	8	17.2083	9.66273e-10
rno-miR-22-ast	Fema	5wks/2wks	2.31742	5.62371e-09	3.9262e-07	8	17.2083	9.66273e-10
rno-miR-22-ast	Fema	6wks/2wks	2.15135	5.62371e-09	2.48421e-06	8	17.2083	9.66273e-10
rno-miR-22-ast	Fema	78wks/2wks	3.18269	5.62371e-09	3.48446e-10	8	17.2083	9.66273e-10
rno-miR-22-ast	Fema	8wks/2wks	3.09751	5.62371e-09	1.09623e-09	8	17.2083	9.66273e-10
rno-miR-23a	Male	104wks/2wks	2.36209	1.46373e-12	1.11924e-11	8	34.3354	2.59152e-13
rno-miR-23a	Male	15wks/2wks	2.88698	1.46373e-12	1.55641e-14	8	34.3354	2.59152e-13
rno-miR-23a	Male	21wks/2wks	2.81098	1.46373e-12	9.81118e-14	8	34.3354	2.59152e-13
rno-miR-23a	Male	52wks/2wks	2.77953	1.46373e-12	1.39818e-13	8	34.3354	2.59152e-13
rno-miR-23a	Male	5wks/2wks	2.17351	1.46373e-12	1.91327e-10	8	34.3354	2.59152e-13
rno-miR-23a	Male	6wks/2wks	2.3032	1.46373e-12	6.53269e-12	8	34.3354	2.59152e-13
rno-miR-23a	Male	78wks/2wks	2.79255	1.46373e-12	3.6234e-14	8	34.3354	2.59152e-13
rno-miR-23a	Male	8wks/2wks	2.77151	1.46373e-12	6.74176e-14	8	34.3354	2.59152e-13
rno-miR-23a	Fema	104wks/2wks	1.94626	6.9848e-08	2.12489e-09	8	13.8661	1.41616e-08
rno-miR-23a	Fema	15wks/2wks	1.82049	6.9848e-08	3.14317e-08	8	13.8661	1.41616e-08
rno-miR-23a	Fema	21wks/2wks	1.93435	6.9848e-08	3.53783e-09	8	13.8661	1.41616e-08
rno-miR-23a	Fema	52wks/2wks	1.71618	6.9848e-08	2.41638e-07	8	13.8661	1.41616e-08
rno-miR-23a	Fema	6wks/2wks	1.77002	6.9848e-08	1.3818e-07	8	13.8661	1.41616e-08
rno-miR-23a	Fema	78wks/2wks	1.94247	6.9848e-08	3.53827e-09	8	13.8661	1.41616e-08
rno-miR-23a	Fema	8wks/2wks	1.92203	6.9848e-08	8.79923e-09	8	13.8661	1.41616e-08
rno-miR-23b	Male	15wks/2wks	1.69673	2.71884e-06	3.02402e-08	8	10.0097	9.18166e-07
rno-miR-23b	Male	21wks/2wks	1.61497	2.71884e-06	4.50385e-07	8	10.0097	9.18166e-07
rno-miR-23b	Male	52wks/2wks	1.60186	2.71884e-06	6.40445e-07	8	10.0097	9.18166e-07
rno-miR-23b	Male	5wks/2wks	1.62923	2.71884e-06	4.75775e-07	8	10.0097	9.18166e-07
rno-miR-23b	Male	6wks/2wks	1.61151	2.71884e-06	2.01434e-07	8	10.0097	9.18166e-07
rno-miR-23b	Male	78wks/2wks	1.6611	2.71884e-06	6.77624e-08	8	10.0097	9.18166e-07
rno-miR-23b	Male	8wks/2wks	1.6183	2.71884e-06	2.49889e-07	8	10.0097	9.18166e-07
rno-miR-24	Male	104wks/2wks	1.61247	1.24307e-11	4.16484e-10	8	29.076	2.44538e-12
rno-miR-24	Male	15wks/2wks	1.83988	1.24307e-11	3.58012e-13	8	29.076	2.44538e-12
rno-miR-24	Male	21wks/2wks	1.80984	1.24307e-11	2.20335e-12	8	29.076	2.44538e-12
rno-miR-24	Male	52wks/2wks	1.81159	1.24307e-11	2.2608e-12	8	29.076	2.44538e-12
rno-miR-24	Male	5wks/2wks	1.73106	1.24307e-11	2.50702e-11	8	29.076	2.44538e-12
rno-miR-24	Male	6wks/2wks	1.83632	1.24307e-11	3.48559e-13	8	29.076	2.44538e-12
rno-miR-24	Male	78wks/2wks	1.75845	1.24307e-11	2.5236e-12	8	29.076	2.44538e-12
rno-miR-24	Male	8wks/2wks	1.87592	1.24307e-11	2.42716e-13	8	29.076	2.44538e-12
rno-miR-25	Male	5wks/2wks	1.66903	9.97426e-07	8.29429e-09	8	11.1098	3.04133e-07
rno-miR-25	Male	6wks/2wks	1.58596	9.97426e-07	1.71291e-08	8	11.1098	3.04133e-07
rno-miR-25	Male	8wks/2wks	1.58264	9.97426e-07	2.83815e-08	8	11.1098	3.04133e-07
rno-miR-26a	Male	104wks/2wks	1.88947	3.53605e-13	1.72775e-10	8	38.2914	5.7968e-14
rno-miR-26a	Male	15wks/2wks	2.45432	3.53605e-13	9.33078e-15	8	38.2914	5.7968e-14
rno-miR-26a	Male	15wks/5wks	1.59245	3.53605e-13	1.77797e-07	8	38.2914	5.7968e-14
rno-miR-26a	Male	21wks/2wks	2.55825	3.53605e-13	9.12972e-15	8	38.2914	5.7968e-14
rno-miR-26a	Male	21wks/5wks	1.65989	3.53605e-13	4.95538e-08	8	38.2914	5.7968e-14
rno-miR-26a	Male	52wks/2wks	2.45866	3.53605e-13	3.09335e-14	8	38.2914	5.7968e-14
rno-miR-26a	Male	52wks/5wks	1.59527	3.53605e-13	3.54172e-07	8	38.2914	5.7968e-14
rno-miR-26a	Male	5wks/2wks	1.54122	3.53605e-13	6.66659e-07	8	38.2914	5.7968e-14
rno-miR-26a	Male	6wks/2wks	1.82565	3.53605e-13	1.88064e-10	8	38.2914	5.7968e-14
rno-miR-26a	Male	78wks/2wks	2.09084	3.53605e-13	1.54814e-12	8	38.2914	5.7968e-14
rno-miR-26a	Male	8wks/2wks	2.36452	3.53605e-13	4.42609e-14	8	38.2914	5.7968e-14
rno-miR-26a	Male	8wks/5wks	1.53419	3.53605e-13	8.31117e-07	8	38.2914	5.7968e-14
rno-miR-26a	Fema	15wks/2wks	1.68613	2.20943e-07	6.94665e-07	8	12.4215	5.23886e-08
rno-miR-26a	Fema	21wks/2wks	1.6886	2.20943e-07	5.89217e-07	8	12.4215	5.23886e-08
rno-miR-26a	Fema	52wks/2wks	1.85043	2.20943e-07	2.97175e-08	8	12.4215	5.23886e-08
rno-miR-26a	Fema	52wks/5wks	1.57494	2.20943e-07	5.82817e-06	8	12.4215	5.23886e-08
rno-miR-26a	Fema	78wks/2wks	1.82948	2.20943e-07	4.34779e-08	8	12.4215	5.23886e-08
rno-miR-26a	Fema	78wks/5wks	1.55711	2.20943e-07	8.68747e-06	8	12.4215	5.23886e-08
rno-miR-26a	Fema	8wks/2wks	1.6763	2.20943e-07	1.33862e-06	8	12.4215	5.23886e-08
rno-miR-26b	Male	104wks/2wks	2.14439	2.3939e-11	7.61955e-10	8	27.5115	5.10175e-12
rno-miR-26b	Male	104wks/5wks	1.5476	2.3939e-11	5.18764e-05	8	27.5115	5.10175e-12
rno-miR-26b	Male	15wks/2wks	2.35093	2.3939e-11	1.78994e-11	8	27.5115	5.10175e-12
rno-miR-26b	Male	15wks/5wks	1.69666	2.3939e-11	1.48039e-06	8	27.5115	5.10175e-12
rno-miR-26b	Male	15wks/6wks	1.62121	2.3939e-11	2.27201e-06	8	27.5115	5.10175e-12
rno-miR-26b	Male	21wks/2wks	2.5688	2.3939e-11	4.75092e-12	8	27.5115	5.10175e-12
rno-miR-26b	Male	21wks/5wks	1.8539	2.3939e-11	1.28697e-07	8	27.5115	5.10175e-12
rno-miR-26b	Male	21wks/6wks	1.77145	2.3939e-11	1.94533e-07	8	27.5115	5.10175e-12
rno-miR-26b	Male	52wks/2wks	2.69931	2.3939e-11	1.41625e-12	8	27.5115	5.10175e-12
rno-miR-26b	Male	52wks/5wks	1.94808	2.3939e-11	4.47645e-08	8	27.5115	5.10175e-12
rno-miR-26b	Male	52wks/6wks	1.86145	2.3939e-11	5.96087e-08	8	27.5115	5.10175e-12
rno-miR-26b	Male	78wks/2wks	2.16683	2.3939e-11	1.90605e-10	8	27.5115	5.10175e-12
rno-miR-26b	Male	78wks/5wks	1.56379	2.3939e-11	2.03547e-05	8	27.5115	5.10175e-12
rno-miR-26b	Male	8wks/2wks	1.99962	2.3939e-11	3.1388e-09	8	27.5115	5.10175e-12
rno-miR-26b	Fema	104wks/2wks	1.68235	1.04207e-08	4.99382e-06	8	16.2229	2.04116e-09
rno-miR-26b	Fema	15wks/2wks	2.02448	1.04207e-08	2.70138e-08	8	16.2229	2.04116e-09
rno-miR-26b	Fema	15wks/5wks	1.79283	1.04207e-08	7.7783e-07	8	16.2229	2.04116e-09
rno-miR-26b	Fema	15wks/6wks	1.59666	1.04207e-08	4.22655e-05	8	16.2229	2.04116e-09
rno-miR-26b	Fema	21wks/2wks	1.84573	1.04207e-08	3.71911e-07	8	16.2229	2.04116e-09
rno-miR-26b	Fema	21wks/5wks	1.63453	1.04207e-08	1.19852e-05	8	16.2229	2.04116e-09
rno-miR-26b	Fema	52wks/2wks	2.1256	1.04207e-08	6.59791e-09	8	16.2229	2.04116e-09
rno-miR-26b	Fema	52wks/5wks	1.88238	1.04207e-08	1.76661e-07	8	16.2229	2.04116e-09
rno-miR-26b	Fema	52wks/6wks	1.67642	1.04207e-08	9.9502e-06	8	16.2229	2.04116e-09
rno-miR-26b	Fema	78wks/2wks	2.03227	1.04207e-08	2.41508e-08	8	16.2229	2.04116e-09
rno-miR-26b	Fema	78wks/5wks	1.79973	1.04207e-08	6.91709e-07	8	16.2229	2.04116e-09
rno-miR-26b	Fema	78wks/6wks	1.60281	1.04207e-08	3.77318e-05	8	16.2229	2.04116e-09
rno-miR-26b	Fema	8wks/2wks	1.83938	1.04207e-08	7.41003e-07	8	16.2229	2.04116e-09
rno-miR-26b	Fema	8wks/5wks	1.62891	1.04207e-08	1.3768e-05	8	16.2229	2.04116e-09
rno-miR-27a	Male	104wks/2wks	1.90707	1.81858e-07	5.17848e-07	8	13.0248	5.24706e-08
rno-miR-27a	Male	15wks/2wks	2.32888	1.81858e-07	8.88992e-10	8	13.0248	5.24706e-08
rno-miR-27a	Male	21wks/2wks	2.05914	1.81858e-07	5.99525e-08	8	13.0248	5.24706e-08
rno-miR-27a	Male	52wks/2wks	2.12708	1.81858e-07	2.64779e-08	8	13.0248	5.24706e-08
rno-miR-27a	Male	5wks/2wks	1.97159	1.81858e-07	2.89198e-07	8	13.0248	5.24706e-08
rno-miR-27a	Male	6wks/2wks	2.08034	1.81858e-07	1.71956e-08	8	13.0248	5.24706e-08
rno-miR-27a	Male	78wks/2wks	2.12231	1.81858e-07	1.07955e-08	8	13.0248	5.24706e-08
rno-miR-27a	Male	8wks/2wks	2.19432	1.81858e-07	6.12359e-09	8	13.0248	5.24706e-08
rno-miR-27a	Fema	104wks/2wks	1.7305	0.000417314	3.90341e-06	8	5.52184	0.000183561
rno-miR-27a	Fema	21wks/2wks	1.60321	0.000417314	4.56773e-05	8	5.52184	0.000183561
rno-miR-27a	Fema	6wks/2wks	1.74729	0.000417314	6.22005e-06	8	5.52184	0.000183561
rno-miR-27a	Fema	8wks/2wks	1.58958	0.000417314	8.96087e-05	8	5.52184	0.000183561
rno-miR-27b	Male	104wks/5wks	0.640845	1.01211e-05	2.73695e-06	8	8.69858	3.81616e-06
rno-miR-27b	Male	5wks/2wks	1.57218	1.01211e-05	9.89253e-07	8	8.69858	3.81616e-06
rno-miR-28	Male	104wks/2wks	2.01236	1.01211e-05	8.52373e-07	8	8.70227	3.8002e-06
rno-miR-28	Male	15wks/2wks	2.16093	1.01211e-05	5.91068e-08	8	8.70227	3.8002e-06
rno-miR-28	Male	21wks/2wks	1.9949	1.01211e-05	1.00101e-06	8	8.70227	3.8002e-06
rno-miR-28	Male	52wks/2wks	2.06221	1.01211e-05	4.59664e-07	8	8.70227	3.8002e-06
rno-miR-28	Male	5wks/2wks	1.85934	1.01211e-05	8.13976e-06	8	8.70227	3.8002e-06
rno-miR-28	Male	6wks/2wks	1.69784	1.01211e-05	2.97989e-05	8	8.70227	3.8002e-06
rno-miR-28	Male	78wks/2wks	1.8893	1.01211e-05	1.89724e-06	8	8.70227	3.8002e-06
rno-miR-28	Male	8wks/2wks	1.92826	1.01211e-05	1.46566e-06	8	8.70227	3.8002e-06
rno-miR-28	Fema	104wks/2wks	1.51291	2.05436e-07	3.83093e-05	8	12.5304	4.72996e-08
rno-miR-28	Fema	15wks/2wks	1.86933	2.05436e-07	4.73679e-08	8	12.5304	4.72996e-08
rno-miR-28	Fema	21wks/2wks	1.99071	2.05436e-07	5.57646e-09	8	12.5304	4.72996e-08
rno-miR-28	Fema	52wks/2wks	1.89656	2.05436e-07	2.97571e-08	8	12.5304	4.72996e-08
rno-miR-28	Fema	78wks/2wks	1.68308	2.05436e-07	1.47473e-06	8	12.5304	4.72996e-08
rno-miR-28	Fema	8wks/2wks	1.96184	2.05436e-07	1.75106e-08	8	12.5304	4.72996e-08
rno-miR-290	Male	104wks/2wks	5.28319	0.00141114	0.000135006	8	4.78306	0.000675496
rno-miR-290	Male	15wks/2wks	5.14285	0.00141114	9.12096e-05	8	4.78306	0.000675496
rno-miR-290	Male	21wks/2wks	5.28451	0.00141114	0.000129446	8	4.78306	0.000675496
rno-miR-290	Male	52wks/2wks	4.3469	0.00141114	0.000558004	8	4.78306	0.000675496
rno-miR-290	Male	5wks/2wks	4.37343	0.00141114	0.0006494	8	4.78306	0.000675496
rno-miR-290	Male	6wks/2wks	7.52424	0.00141114	4.29953e-06	8	4.78306	0.000675496
rno-miR-290	Male	78wks/2wks	4.5269	0.00141114	0.000244848	8	4.78306	0.000675496
rno-miR-290	Male	8wks/2wks	4.6778	0.00141114	0.000230292	8	4.78306	0.000675496
rno-miR-290	Fema	104wks/2wks	2.10401	4.82703e-06	3.32476e-05	8	9.2128	1.45972e-06
rno-miR-290	Fema	15wks/2wks	2.79973	4.82703e-06	2.16102e-07	8	9.2128	1.45972e-06
rno-miR-290	Fema	21wks/2wks	2.16843	4.82703e-06	2.29251e-05	8	9.2128	1.45972e-06
rno-miR-290	Fema	52wks/2wks	3.06252	4.82703e-06	4.19885e-08	8	9.2128	1.45972e-06
rno-miR-290	Fema	5wks/2wks	2.84321	4.82703e-06	2.13404e-07	8	9.2128	1.45972e-06
rno-miR-290	Fema	6wks/2wks	3.09641	4.82703e-06	5.85978e-08	8	9.2128	1.45972e-06
rno-miR-290	Fema	78wks/2wks	2.23769	4.82703e-06	1.39868e-05	8	9.2128	1.45972e-06
rno-miR-290	Fema	8wks/2wks	2.39368	4.82703e-06	6.03028e-06	8	9.2128	1.45972e-06
rno-miR-296-ast	Male	104wks/2wks	0.43208	0.000204933	0.0014692	8	6.22381	8.33172e-05
rno-miR-296-ast	Male	15wks/2wks	0.289826	0.000204933	6.76101e-06	8	6.22381	8.33172e-05
rno-miR-296-ast	Male	21wks/2wks	0.29073	0.000204933	1.3745e-05	8	6.22381	8.33172e-05
rno-miR-296-ast	Male	52wks/2wks	0.293249	0.000204933	1.58464e-05	8	6.22381	8.33172e-05
rno-miR-296-ast	Male	5wks/2wks	0.292862	0.000204933	2.04297e-05	8	6.22381	8.33172e-05
rno-miR-296-ast	Male	6wks/2wks	0.290452	0.000204933	6.5057e-06	8	6.22381	8.33172e-05
rno-miR-296-ast	Male	78wks/2wks	0.289826	0.000204933	6.76101e-06	8	6.22381	8.33172e-05
rno-miR-296-ast	Male	8wks/2wks	0.293882	0.000204933	1.02938e-05	8	6.22381	8.33172e-05
rno-miR-299	Male	104wks/2wks	0.00889832	5.17233e-57	1.11493e-58	8	35541.8	3.39169e-59
rno-miR-299	Male	15wks/2wks	0.00890058	5.17233e-57	2.5538e-59	8	35541.8	3.39169e-59
rno-miR-299	Male	21wks/2wks	0.00892499	5.17233e-57	1.02776e-58	8	35541.8	3.39169e-59
rno-miR-299	Male	52wks/2wks	0.00890073	5.17233e-57	1.09636e-58	8	35541.8	3.39169e-59
rno-miR-299	Male	5wks/2wks	0.00893099	5.17233e-57	1.99402e-58	8	35541.8	3.39169e-59
rno-miR-299	Male	6wks/2wks	0.00891441	5.17233e-57	2.26336e-59	8	35541.8	3.39169e-59
rno-miR-299	Male	78wks/2wks	0.00890058	5.17233e-57	2.5538e-59	8	35541.8	3.39169e-59
rno-miR-299	Male	8wks/2wks	0.00891456	5.17233e-57	4.26525e-59	8	35541.8	3.39169e-59
rno-miR-299	Fema	104wks/2wks	0.0141573	6.4162e-20	1.3587e-21	8	103.197	4.18927e-21
rno-miR-299	Fema	15wks/2wks	0.0140419	6.4162e-20	2.38502e-21	8	103.197	4.18927e-21
rno-miR-299	Fema	21wks/2wks	0.0145168	6.4162e-20	2.49775e-21	8	103.197	4.18927e-21
rno-miR-299	Fema	52wks/2wks	0.0140419	6.4162e-20	2.38502e-21	8	103.197	4.18927e-21
rno-miR-299	Fema	5wks/2wks	0.0212369	6.4162e-20	8.48313e-20	8	103.197	4.18927e-21
rno-miR-299	Fema	6wks/2wks	0.0148807	6.4162e-20	8.21561e-21	8	103.197	4.18927e-21
rno-miR-299	Fema	78wks/2wks	0.0140419	6.4162e-20	2.38502e-21	8	103.197	4.18927e-21
rno-miR-299	Fema	8wks/2wks	0.013923	6.4162e-20	4.9985e-21	8	103.197	4.18927e-21
rno-miR-29a	Male	104wks/2wks	16.5269	2.77707e-25	5.62766e-27	8	266.395	2.27628e-26
rno-miR-29a	Male	104wks/5wks	2.90283	2.77707e-25	4.57067e-14	8	266.395	2.27628e-26
rno-miR-29a	Male	104wks/6wks	2.33206	2.77707e-25	3.58271e-12	8	266.395	2.27628e-26
rno-miR-29a	Male	104wks/8wks	2.09302	2.77707e-25	1.36716e-10	8	266.395	2.27628e-26
rno-miR-29a	Male	15wks/2wks	11.7942	2.77707e-25	6.43576e-26	8	266.395	2.27628e-26
rno-miR-29a	Male	15wks/5wks	2.07156	2.77707e-25	1.92617e-10	8	266.395	2.27628e-26
rno-miR-29a	Male	15wks/6wks	1.66424	2.77707e-25	9.50584e-08	8	266.395	2.27628e-26
rno-miR-29a	Male	21wks/2wks	12.9038	2.77707e-25	8.33136e-26	8	266.395	2.27628e-26
rno-miR-29a	Male	21wks/5wks	2.26647	2.77707e-25	1.92394e-11	8	266.395	2.27628e-26
rno-miR-29a	Male	21wks/6wks	1.82082	2.77707e-25	6.42537e-09	8	266.395	2.27628e-26
rno-miR-29a	Male	21wks/8wks	1.63418	2.77707e-25	2.73094e-07	8	266.395	2.27628e-26
rno-miR-29a	Male	52wks/2wks	14.5198	2.77707e-25	2.31139e-26	8	266.395	2.27628e-26
rno-miR-29a	Male	52wks/5wks	2.5503	2.77707e-25	1.20761e-12	8	266.395	2.27628e-26
rno-miR-29a	Male	52wks/6wks	2.04884	2.77707e-25	1.94659e-10	8	266.395	2.27628e-26
rno-miR-29a	Male	52wks/8wks	1.83883	2.77707e-25	2.47301e-09	8	266.395	2.27628e-26
rno-miR-29a	Male	5wks/2wks	5.69337	2.77707e-25	1.50433e-20	8	266.395	2.27628e-26
rno-miR-29a	Male	6wks/2wks	7.08683	2.77707e-25	5.81419e-23	8	266.395	2.27628e-26
rno-miR-29a	Male	78wks/2wks	15.0918	2.77707e-25	3.60558e-27	8	266.395	2.27628e-26
rno-miR-29a	Male	78wks/5wks	2.65076	2.77707e-25	1.49214e-13	8	266.395	2.27628e-26
rno-miR-29a	Male	78wks/6wks	2.12955	2.77707e-25	1.75413e-11	8	266.395	2.27628e-26
rno-miR-29a	Male	78wks/8wks	1.91127	2.77707e-25	5.71537e-10	8	266.395	2.27628e-26
rno-miR-29a	Male	8wks/2wks	7.8962	2.77707e-25	2.15542e-23	8	266.395	2.27628e-26
rno-miR-29a	Fema	104wks/2wks	8.3321	1.70537e-19	3.127e-20	8	96.3649	1.23068e-20
rno-miR-29a	Fema	104wks/5wks	2.69544	1.70537e-19	5.67328e-11	8	96.3649	1.23068e-20
rno-miR-29a	Fema	104wks/6wks	2.22215	1.70537e-19	1.08106e-08	8	96.3649	1.23068e-20
rno-miR-29a	Fema	15wks/2wks	6.98234	1.70537e-19	8.09476e-19	8	96.3649	1.23068e-20
rno-miR-29a	Fema	15wks/5wks	2.25879	1.70537e-19	6.00221e-09	8	96.3649	1.23068e-20
rno-miR-29a	Fema	15wks/6wks	1.86217	1.70537e-19	2.0525e-06	8	96.3649	1.23068e-20
rno-miR-29a	Fema	21wks/2wks	7.72927	1.70537e-19	1.42916e-19	8	96.3649	1.23068e-20
rno-miR-29a	Fema	21wks/5wks	2.50042	1.70537e-19	3.64249e-10	8	96.3649	1.23068e-20
rno-miR-29a	Fema	21wks/6wks	2.06137	1.70537e-19	7.10923e-08	8	96.3649	1.23068e-20
rno-miR-29a	Fema	52wks/2wks	9.84205	1.70537e-19	5.66625e-21	8	96.3649	1.23068e-20
rno-miR-29a	Fema	52wks/5wks	3.18391	1.70537e-19	1.28779e-12	8	96.3649	1.23068e-20
rno-miR-29a	Fema	52wks/6wks	2.62485	1.70537e-19	2.64653e-10	8	96.3649	1.23068e-20
rno-miR-29a	Fema	52wks/8wks	1.72734	1.70537e-19	8.94961e-06	8	96.3649	1.23068e-20
rno-miR-29a	Fema	5wks/2wks	3.09119	1.70537e-19	5.25726e-12	8	96.3649	1.23068e-20
rno-miR-29a	Fema	6wks/2wks	3.74957	1.70537e-19	1.12788e-13	8	96.3649	1.23068e-20
rno-miR-29a	Fema	78wks/2wks	9.59688	1.70537e-19	7.97741e-21	8	96.3649	1.23068e-20
rno-miR-29a	Fema	78wks/5wks	3.1046	1.70537e-19	2.28536e-12	8	96.3649	1.23068e-20
rno-miR-29a	Fema	78wks/6wks	2.55946	1.70537e-19	4.92022e-10	8	96.3649	1.23068e-20
rno-miR-29a	Fema	78wks/8wks	1.68431	1.70537e-19	1.82781e-05	8	96.3649	1.23068e-20
rno-miR-29a	Fema	8wks/2wks	5.69781	1.70537e-19	4.67038e-17	8	96.3649	1.23068e-20
rno-miR-29a	Fema	8wks/5wks	1.84324	1.70537e-19	1.4745e-06	8	96.3649	1.23068e-20
rno-miR-29a	Fema	8wks/6wks	1.51959	1.70537e-19	0.000499373	8	96.3649	1.23068e-20
rno-miR-29b	Male	104wks/15wks	2.99967	6.36848e-21	9.33961e-11	8	135.236	6.47288e-22
rno-miR-29b	Male	104wks/21wks	2.55133	6.36848e-21	7.30122e-09	8	135.236	6.47288e-22
rno-miR-29b	Male	104wks/2wks	23.8752	6.36848e-21	1.71879e-23	8	135.236	6.47288e-22
rno-miR-29b	Male	104wks/52wks	2.02165	6.36848e-21	1.67877e-06	8	135.236	6.47288e-22
rno-miR-29b	Male	104wks/5wks	5.65529	6.36848e-21	3.51279e-15	8	135.236	6.47288e-22
rno-miR-29b	Male	104wks/6wks	4.63509	6.36848e-21	1.87165e-14	8	135.236	6.47288e-22
rno-miR-29b	Male	104wks/8wks	4.53017	6.36848e-21	4.13939e-14	8	135.236	6.47288e-22
rno-miR-29b	Male	15wks/2wks	7.95929	6.36848e-21	1.09304e-18	8	135.236	6.47288e-22
rno-miR-29b	Male	15wks/5wks	1.88531	6.36848e-21	5.71573e-06	8	135.236	6.47288e-22
rno-miR-29b	Male	15wks/6wks	1.5452	6.36848e-21	0.000368136	8	135.236	6.47288e-22
rno-miR-29b	Male	15wks/8wks	1.51022	6.36848e-21	0.00062466	8	135.236	6.47288e-22
rno-miR-29b	Male	21wks/2wks	9.35796	6.36848e-21	4.51457e-19	8	135.236	6.47288e-22
rno-miR-29b	Male	21wks/5wks	2.21661	6.36848e-21	1.57091e-07	8	135.236	6.47288e-22
rno-miR-29b	Male	21wks/6wks	1.81674	6.36848e-21	8.33299e-06	8	135.236	6.47288e-22
rno-miR-29b	Male	21wks/8wks	1.77561	6.36848e-21	1.31827e-05	8	135.236	6.47288e-22
rno-miR-29b	Male	52wks/2wks	11.8098	6.36848e-21	2.7737e-20	8	135.236	6.47288e-22
rno-miR-29b	Male	52wks/5wks	2.79736	6.36848e-21	1.32737e-09	8	135.236	6.47288e-22
rno-miR-29b	Male	52wks/6wks	2.29273	6.36848e-21	3.68852e-08	8	135.236	6.47288e-22
rno-miR-29b	Male	52wks/8wks	2.24083	6.36848e-21	2.39667e-08	8	135.236	6.47288e-22
rno-miR-29b	Male	5wks/2wks	4.22175	6.36848e-21	1.47498e-13	8	135.236	6.47288e-22
rno-miR-29b	Male	6wks/2wks	5.15097	6.36848e-21	7.19518e-16	8	135.236	6.47288e-22
rno-miR-29b	Male	78wks/15wks	2.05484	6.36848e-21	1.66585e-07	8	135.236	6.47288e-22
rno-miR-29b	Male	78wks/21wks	1.74772	6.36848e-21	1.6791e-05	8	135.236	6.47288e-22
rno-miR-29b	Male	78wks/2wks	16.355	6.36848e-21	1.82191e-22	8	135.236	6.47288e-22
rno-miR-29b	Male	78wks/5wks	3.874	6.36848e-21	7.17082e-13	8	135.236	6.47288e-22
rno-miR-29b	Male	78wks/6wks	3.17514	6.36848e-21	7.59877e-12	8	135.236	6.47288e-22
rno-miR-29b	Male	78wks/8wks	3.10327	6.36848e-21	1.0968e-11	8	135.236	6.47288e-22
rno-miR-29b	Male	8wks/2wks	5.27027	6.36848e-21	8.61405e-16	8	135.236	6.47288e-22
rno-miR-29b	Fema	104wks/2wks	15.0194	9.03513e-26	5.94141e-26	8	244.201	4.3468e-27
rno-miR-29b	Fema	104wks/5wks	4.82965	9.03513e-26	1.28705e-18	8	244.201	4.3468e-27
rno-miR-29b	Fema	104wks/6wks	4.05501	9.03513e-26	6.17891e-17	8	244.201	4.3468e-27
rno-miR-29b	Fema	104wks/8wks	2.41356	9.03513e-26	1.91102e-11	8	244.201	4.3468e-27
rno-miR-29b	Fema	15wks/2wks	10.8782	9.03513e-26	6.30277e-24	8	244.201	4.3468e-27
rno-miR-29b	Fema	15wks/5wks	3.49802	9.03513e-26	1.25993e-15	8	244.201	4.3468e-27
rno-miR-29b	Fema	15wks/6wks	2.93696	9.03513e-26	1.94201e-13	8	244.201	4.3468e-27
rno-miR-29b	Fema	15wks/8wks	1.74809	9.03513e-26	3.13216e-07	8	244.201	4.3468e-27
rno-miR-29b	Fema	21wks/2wks	11.6224	9.03513e-26	2.17197e-24	8	244.201	4.3468e-27
rno-miR-29b	Fema	21wks/5wks	3.73732	9.03513e-26	2.36496e-16	8	244.201	4.3468e-27
rno-miR-29b	Fema	21wks/6wks	3.13788	9.03513e-26	1.61903e-14	8	244.201	4.3468e-27
rno-miR-29b	Fema	21wks/8wks	1.86768	9.03513e-26	5.14751e-08	8	244.201	4.3468e-27
rno-miR-29b	Fema	52wks/15wks	1.85127	9.03513e-26	3.76365e-08	8	244.201	4.3468e-27
rno-miR-29b	Fema	52wks/21wks	1.73274	9.03513e-26	4.37413e-07	8	244.201	4.3468e-27
rno-miR-29b	Fema	52wks/2wks	20.1386	9.03513e-26	4.20609e-27	8	244.201	4.3468e-27
rno-miR-29b	Fema	52wks/5wks	6.47579	9.03513e-26	8.46607e-21	8	244.201	4.3468e-27
rno-miR-29b	Fema	52wks/6wks	5.43712	9.03513e-26	4.41475e-19	8	244.201	4.3468e-27
rno-miR-29b	Fema	52wks/8wks	3.2362	9.03513e-26	6.38181e-15	8	244.201	4.3468e-27
rno-miR-29b	Fema	5wks/2wks	3.10983	9.03513e-26	4.42103e-14	8	244.201	4.3468e-27
rno-miR-29b	Fema	6wks/2wks	3.70391	9.03513e-26	1.12459e-15	8	244.201	4.3468e-27
rno-miR-29b	Fema	78wks/2wks	16.2012	9.03513e-26	4.67502e-26	8	244.201	4.3468e-27
rno-miR-29b	Fema	78wks/5wks	5.20968	9.03513e-26	3.713e-19	8	244.201	4.3468e-27
rno-miR-29b	Fema	78wks/6wks	4.37409	9.03513e-26	2.67304e-17	8	244.201	4.3468e-27
rno-miR-29b	Fema	78wks/8wks	2.60348	9.03513e-26	1.64244e-12	8	244.201	4.3468e-27
rno-miR-29b	Fema	8wks/2wks	6.22293	9.03513e-26	5.63809e-20	8	244.201	4.3468e-27
rno-miR-29b	Fema	8wks/5wks	2.00105	9.03513e-26	4.01338e-09	8	244.201	4.3468e-27
rno-miR-29b	Fema	8wks/6wks	1.6801	9.03513e-26	2.32834e-06	8	244.201	4.3468e-27
rno-miR-29c	Male	104wks/2wks	12.4191	1.49707e-24	6.74265e-26	8	237.281	1.32527e-25
rno-miR-29c	Male	104wks/5wks	2.65219	1.49707e-24	2.37307e-13	8	237.281	1.32527e-25
rno-miR-29c	Male	104wks/6wks	2.09865	1.49707e-24	4.88178e-11	8	237.281	1.32527e-25
rno-miR-29c	Male	104wks/8wks	1.83831	1.49707e-24	5.64744e-09	8	237.281	1.32527e-25
rno-miR-29c	Male	15wks/2wks	9.41359	1.49707e-24	5.37894e-25	8	237.281	1.32527e-25
rno-miR-29c	Male	15wks/5wks	2.01034	1.49707e-24	2.82518e-10	8	237.281	1.32527e-25
rno-miR-29c	Male	15wks/6wks	1.59076	1.49707e-24	3.34895e-07	8	237.281	1.32527e-25
rno-miR-29c	Male	21wks/2wks	11.3765	1.49707e-24	1.77908e-25	8	237.281	1.32527e-25
rno-miR-29c	Male	21wks/5wks	2.42954	1.49707e-24	1.3802e-12	8	237.281	1.32527e-25
rno-miR-29c	Male	21wks/6wks	1.92247	1.49707e-24	5.60978e-10	8	237.281	1.32527e-25
rno-miR-29c	Male	21wks/8wks	1.68399	1.49707e-24	5.48769e-08	8	237.281	1.32527e-25
rno-miR-29c	Male	52wks/2wks	12.8499	1.49707e-24	4.41194e-26	8	237.281	1.32527e-25
rno-miR-29c	Male	52wks/5wks	2.74418	1.49707e-24	9.09322e-14	8	237.281	1.32527e-25
rno-miR-29c	Male	52wks/6wks	2.17144	1.49707e-24	1.70177e-11	8	237.281	1.32527e-25
rno-miR-29c	Male	52wks/8wks	1.90207	1.49707e-24	4.27582e-10	8	237.281	1.32527e-25
rno-miR-29c	Male	5wks/2wks	4.68259	1.49707e-24	2.29641e-19	8	237.281	1.32527e-25
rno-miR-29c	Male	6wks/2wks	5.91767	1.49707e-24	4.80874e-22	8	237.281	1.32527e-25
rno-miR-29c	Male	78wks/2wks	11.3095	1.49707e-24	5.02369e-26	8	237.281	1.32527e-25
rno-miR-29c	Male	78wks/5wks	2.41522	1.49707e-24	1.01928e-12	8	237.281	1.32527e-25
rno-miR-29c	Male	78wks/6wks	1.91114	1.49707e-24	3.61851e-10	8	237.281	1.32527e-25
rno-miR-29c	Male	78wks/8wks	1.67406	1.49707e-24	4.21268e-08	8	237.281	1.32527e-25
rno-miR-29c	Male	8wks/2wks	6.75573	1.49707e-24	1.04807e-22	8	237.281	1.32527e-25
rno-miR-29c	Fema	104wks/2wks	6.03569	6.91871e-19	2.44368e-19	8	87.8655	5.23064e-20
rno-miR-29c	Fema	104wks/5wks	2.10597	6.91871e-19	4.49072e-09	8	87.8655	5.23064e-20
rno-miR-29c	Fema	104wks/6wks	1.98695	6.91871e-19	3.29423e-08	8	87.8655	5.23064e-20
rno-miR-29c	Fema	15wks/2wks	5.97505	6.91871e-19	5.31734e-19	8	87.8655	5.23064e-20
rno-miR-29c	Fema	15wks/5wks	2.08481	6.91871e-19	6.84026e-09	8	87.8655	5.23064e-20
rno-miR-29c	Fema	15wks/6wks	1.96699	6.91871e-19	7.21904e-08	8	87.8655	5.23064e-20
rno-miR-29c	Fema	21wks/2wks	5.64163	6.91871e-19	1.17446e-18	8	87.8655	5.23064e-20
rno-miR-29c	Fema	21wks/5wks	1.96847	6.91871e-19	3.28064e-08	8	87.8655	5.23064e-20
rno-miR-29c	Fema	21wks/6wks	1.85722	6.91871e-19	2.1977e-07	8	87.8655	5.23064e-20
rno-miR-29c	Fema	52wks/2wks	7.44061	6.91871e-19	1.56425e-20	8	87.8655	5.23064e-20
rno-miR-29c	Fema	52wks/5wks	2.59617	6.91871e-19	1.52104e-11	8	87.8655	5.23064e-20
rno-miR-29c	Fema	52wks/6wks	2.44945	6.91871e-19	1.52795e-10	8	87.8655	5.23064e-20
rno-miR-29c	Fema	52wks/8wks	1.6211	6.91871e-19	1.33063e-05	8	87.8655	5.23064e-20
rno-miR-29c	Fema	5wks/2wks	2.86599	6.91871e-19	2.55024e-12	8	87.8655	5.23064e-20
rno-miR-29c	Fema	6wks/2wks	3.03767	6.91871e-19	8.60152e-13	8	87.8655	5.23064e-20
rno-miR-29c	Fema	78wks/2wks	7.29328	6.91871e-19	2.1274e-20	8	87.8655	5.23064e-20
rno-miR-29c	Fema	78wks/5wks	2.54477	6.91871e-19	2.58014e-11	8	87.8655	5.23064e-20
rno-miR-29c	Fema	78wks/6wks	2.40095	6.91871e-19	2.61173e-10	8	87.8655	5.23064e-20
rno-miR-29c	Fema	78wks/8wks	1.589	6.91871e-19	2.4815e-05	8	87.8655	5.23064e-20
rno-miR-29c	Fema	8wks/2wks	4.58986	6.91871e-19	1.30481e-16	8	87.8655	5.23064e-20
rno-miR-29c	Fema	8wks/5wks	1.60149	6.91871e-19	2.00657e-05	8	87.8655	5.23064e-20
rno-miR-29c	Fema	8wks/6wks	1.51098	6.91871e-19	0.000191256	8	87.8655	5.23064e-20
rno-miR-29c-ast	Male	104wks/2wks	10.2442	1.01211e-05	1.16125e-06	8	8.71659	3.7389e-06
rno-miR-29c-ast	Male	15wks/2wks	9.58113	1.01211e-05	8.44942e-07	8	8.71659	3.7389e-06
rno-miR-29c-ast	Male	21wks/2wks	8.63397	1.01211e-05	3.89811e-06	8	8.71659	3.7389e-06
rno-miR-29c-ast	Male	52wks/2wks	13.76	1.01211e-05	1.33738e-07	8	8.71659	3.7389e-06
rno-miR-29c-ast	Male	5wks/2wks	6.2783	1.01211e-05	5.54963e-05	8	8.71659	3.7389e-06
rno-miR-29c-ast	Male	6wks/2wks	4.44694	1.01211e-05	0.000304101	8	8.71659	3.7389e-06
rno-miR-29c-ast	Male	78wks/2wks	12.037	1.01211e-05	1.47984e-07	8	8.71659	3.7389e-06
rno-miR-29c-ast	Male	8wks/2wks	7.52744	1.01211e-05	7.04499e-06	8	8.71659	3.7389e-06
rno-miR-29c-ast	Fema	104wks/2wks	7.33979	5.38631e-09	2.6855e-10	8	17.2938	9.06974e-10
rno-miR-29c-ast	Fema	15wks/2wks	7.34237	5.38631e-09	4.28133e-10	8	17.2938	9.06974e-10
rno-miR-29c-ast	Fema	21wks/2wks	7.19382	5.38631e-09	4.69582e-10	8	17.2938	9.06974e-10
rno-miR-29c-ast	Fema	52wks/2wks	8.56125	5.38631e-09	7.31664e-11	8	17.2938	9.06974e-10
rno-miR-29c-ast	Fema	52wks/5wks	2.03857	5.38631e-09	0.00332291	8	17.2938	9.06974e-10
rno-miR-29c-ast	Fema	5wks/2wks	4.19964	5.38631e-09	5.39398e-07	8	17.2938	9.06974e-10
rno-miR-29c-ast	Fema	6wks/2wks	5.80237	5.38631e-09	1.25886e-08	8	17.2938	9.06974e-10
rno-miR-29c-ast	Fema	78wks/2wks	8.36229	5.38631e-09	9.55259e-11	8	17.2938	9.06974e-10
rno-miR-29c-ast	Fema	78wks/5wks	1.9912	5.38631e-09	0.00436487	8	17.2938	9.06974e-10
rno-miR-29c-ast	Fema	8wks/2wks	7.10916	5.38631e-09	1.13234e-09	8	17.2938	9.06974e-10
rno-miR-300-3p	Male	104wks/2wks	0.0114238	4.09203e-53	1.76314e-54	8	19044.5	5.36659e-55
rno-miR-300-3p	Male	15wks/2wks	0.0114255	4.09203e-53	4.03681e-55	8	19044.5	5.36659e-55
rno-miR-300-3p	Male	21wks/2wks	0.011477	4.09203e-53	1.64582e-54	8	19044.5	5.36659e-55
rno-miR-300-3p	Male	52wks/2wks	0.011397	4.09203e-53	1.70272e-54	8	19044.5	5.36659e-55
rno-miR-300-3p	Male	5wks/2wks	0.0114735	4.09203e-53	3.17197e-54	8	19044.5	5.36659e-55
rno-miR-300-3p	Male	6wks/2wks	0.0114537	4.09203e-53	3.60256e-55	8	19044.5	5.36659e-55
rno-miR-300-3p	Male	78wks/2wks	0.0114255	4.09203e-53	4.03681e-55	8	19044.5	5.36659e-55
rno-miR-300-3p	Male	8wks/2wks	0.0114251	4.09203e-53	6.6711e-55	8	19044.5	5.36659e-55
rno-miR-300-3p	Fema	104wks/2wks	0.0225974	1.07368e-16	2.65666e-18	8	62.9084	9.22408e-18
rno-miR-300-3p	Fema	15wks/2wks	0.0222171	1.07368e-16	4.23251e-18	8	62.9084	9.22408e-18
rno-miR-300-3p	Fema	21wks/2wks	0.0233086	1.07368e-16	5.1126e-18	8	62.9084	9.22408e-18
rno-miR-300-3p	Fema	52wks/2wks	0.0222171	1.07368e-16	4.23251e-18	8	62.9084	9.22408e-18
rno-miR-300-3p	Fema	5wks/2wks	0.0358699	1.07368e-16	3.32293e-16	8	62.9084	9.22408e-18
rno-miR-300-3p	Fema	6wks/2wks	0.0241626	1.07368e-16	1.79159e-17	8	62.9084	9.22408e-18
rno-miR-300-3p	Fema	78wks/2wks	0.0222171	1.07368e-16	4.23251e-18	8	62.9084	9.22408e-18
rno-miR-300-3p	Fema	8wks/2wks	0.0219526	1.07368e-16	8.33335e-18	8	62.9084	9.22408e-18
rno-miR-301a	Fema	104wks/5wks	0.598191	0.000202219	0.00159016	8	6.05845	8.33894e-05
rno-miR-301a	Fema	15wks/5wks	0.56145	0.000202219	0.000523156	8	6.05845	8.33894e-05
rno-miR-301a	Fema	21wks/2wks	0.584908	0.000202219	0.00120617	8	6.05845	8.33894e-05
rno-miR-301a	Fema	21wks/5wks	0.466256	0.000202219	1.31329e-05	8	6.05845	8.33894e-05
rno-miR-301a	Fema	21wks/6wks	0.539592	0.000202219	0.000247286	8	6.05845	8.33894e-05
rno-miR-301a	Fema	52wks/5wks	0.596944	0.000202219	0.00161526	8	6.05845	8.33894e-05
rno-miR-301a	Fema	78wks/2wks	0.591929	0.000202219	0.00158711	8	6.05845	8.33894e-05
rno-miR-301a	Fema	78wks/5wks	0.471853	0.000202219	1.83727e-05	8	6.05845	8.33894e-05
rno-miR-301a	Fema	78wks/6wks	0.546069	0.000202219	0.000440769	8	6.05845	8.33894e-05
rno-miR-30a	Male	104wks/2wks	2.53321	2.58844e-11	3.3246e-11	8	27.318	5.60121e-12
rno-miR-30a	Male	15wks/2wks	2.90649	2.58844e-11	3.33206e-13	8	27.318	5.60121e-12
rno-miR-30a	Male	21wks/2wks	2.91344	2.58844e-11	9.75074e-13	8	27.318	5.60121e-12
rno-miR-30a	Male	52wks/2wks	2.96828	2.58844e-11	6.72742e-13	8	27.318	5.60121e-12
rno-miR-30a	Male	5wks/2wks	1.99535	2.58844e-11	3.35026e-08	8	27.318	5.60121e-12
rno-miR-30a	Male	6wks/2wks	2.3893	2.58844e-11	4.54734e-11	8	27.318	5.60121e-12
rno-miR-30a	Male	78wks/2wks	2.49761	2.58844e-11	1.53083e-11	8	27.318	5.60121e-12
rno-miR-30a	Male	8wks/2wks	2.5826	2.58844e-11	9.48501e-12	8	27.318	5.60121e-12
rno-miR-30a	Fema	104wks/2wks	1.6349	1.80965e-09	7.67076e-08	8	19.0078	2.67406e-10
rno-miR-30a	Fema	15wks/2wks	1.89422	1.80965e-09	4.1205e-10	8	19.0078	2.67406e-10
rno-miR-30a	Fema	21wks/2wks	1.90615	1.80965e-09	2.82398e-10	8	19.0078	2.67406e-10
rno-miR-30a	Fema	52wks/2wks	2.06336	1.80965e-09	1.98047e-11	8	19.0078	2.67406e-10
rno-miR-30a	Fema	78wks/2wks	1.95472	1.80965e-09	1.32239e-10	8	19.0078	2.67406e-10
rno-miR-30a	Fema	8wks/2wks	1.84347	1.80965e-09	2.01139e-09	8	19.0078	2.67406e-10
rno-miR-30a-ast	Male	104wks/15wks	0.637182	1.56402e-07	0.00413802	8	13.226	4.41002e-08
rno-miR-30a-ast	Male	104wks/2wks	2.13805	1.56402e-07	1.01381e-05	8	13.226	4.41002e-08
rno-miR-30a-ast	Male	15wks/2wks	3.35547	1.56402e-07	6.32461e-10	8	13.226	4.41002e-08
rno-miR-30a-ast	Male	15wks/5wks	1.94999	1.56402e-07	7.94904e-05	8	13.226	4.41002e-08
rno-miR-30a-ast	Male	15wks/6wks	1.56839	1.56402e-07	0.00267706	8	13.226	4.41002e-08
rno-miR-30a-ast	Male	21wks/2wks	2.9902	1.56402e-07	1.40302e-08	8	13.226	4.41002e-08
rno-miR-30a-ast	Male	21wks/5wks	1.73772	1.56402e-07	0.000861279	8	13.226	4.41002e-08
rno-miR-30a-ast	Male	52wks/2wks	3.01726	1.56402e-07	1.2523e-08	8	13.226	4.41002e-08
rno-miR-30a-ast	Male	52wks/5wks	1.75345	1.56402e-07	0.000917986	8	13.226	4.41002e-08
rno-miR-30a-ast	Male	5wks/2wks	1.72076	1.56402e-07	0.000854439	8	13.226	4.41002e-08
rno-miR-30a-ast	Male	6wks/2wks	2.13944	1.56402e-07	4.48236e-06	8	13.226	4.41002e-08
rno-miR-30a-ast	Male	78wks/2wks	2.18016	1.56402e-07	3.23824e-06	8	13.226	4.41002e-08
rno-miR-30a-ast	Male	8wks/2wks	2.78251	1.56402e-07	3.14251e-08	8	13.226	4.41002e-08
rno-miR-30a-ast	Male	8wks/5wks	1.61702	1.56402e-07	0.00269202	8	13.226	4.41002e-08
rno-miR-30a-ast	Fema	15wks/2wks	1.58271	0.000808132	0.00052334	8	5.06477	0.000369352
rno-miR-30a-ast	Fema	21wks/2wks	1.81232	0.000808132	1.79486e-05	8	5.06477	0.000369352
rno-miR-30a-ast	Fema	52wks/2wks	1.63221	0.000808132	0.000252081	8	5.06477	0.000369352
rno-miR-30a-ast	Fema	8wks/2wks	1.76811	0.000808132	5.17186e-05	8	5.06477	0.000369352
rno-miR-30b-5p	Male	104wks/21wks	0.614774	8.44286e-12	5.96816e-06	8	29.9667	1.63321e-12
rno-miR-30b-5p	Male	104wks/2wks	1.84738	8.44286e-12	4.42375e-08	8	29.9667	1.63321e-12
rno-miR-30b-5p	Male	15wks/2wks	2.64027	8.44286e-12	4.10185e-13	8	29.9667	1.63321e-12
rno-miR-30b-5p	Male	15wks/5wks	1.52102	8.44286e-12	3.56212e-05	8	29.9667	1.63321e-12
rno-miR-30b-5p	Male	21wks/2wks	3.00497	8.44286e-12	5.03981e-14	8	29.9667	1.63321e-12
rno-miR-30b-5p	Male	21wks/5wks	1.73112	8.44286e-12	7.06402e-07	8	29.9667	1.63321e-12
rno-miR-30b-5p	Male	21wks/6wks	1.56865	8.44286e-12	7.50106e-06	8	29.9667	1.63321e-12
rno-miR-30b-5p	Male	52wks/2wks	2.76717	8.44286e-12	4.07934e-13	8	29.9667	1.63321e-12
rno-miR-30b-5p	Male	52wks/5wks	1.59413	8.44286e-12	1.41112e-05	8	29.9667	1.63321e-12
rno-miR-30b-5p	Male	5wks/2wks	1.73585	8.44286e-12	4.64379e-07	8	29.9667	1.63321e-12
rno-miR-30b-5p	Male	6wks/2wks	1.91565	8.44286e-12	4.72437e-09	8	29.9667	1.63321e-12
rno-miR-30b-5p	Male	78wks/2wks	2.1429	8.44286e-12	1.51854e-10	8	29.9667	1.63321e-12
rno-miR-30b-5p	Male	8wks/2wks	2.51258	8.44286e-12	2.32876e-12	8	29.9667	1.63321e-12
rno-miR-30b-5p	Fema	104wks/2wks	1.52573	1.7511e-06	0.000129154	8	10.1907	4.93437e-07
rno-miR-30b-5p	Fema	15wks/2wks	1.87317	1.7511e-06	3.87484e-07	8	10.1907	4.93437e-07
rno-miR-30b-5p	Fema	21wks/2wks	1.79961	1.7511e-06	1.13205e-06	8	10.1907	4.93437e-07
rno-miR-30b-5p	Fema	52wks/2wks	1.95062	1.7511e-06	1.18393e-07	8	10.1907	4.93437e-07
rno-miR-30b-5p	Fema	78wks/2wks	1.88502	1.7511e-06	3.21918e-07	8	10.1907	4.93437e-07
rno-miR-30b-5p	Fema	8wks/2wks	1.85403	1.7511e-06	8.35711e-07	8	10.1907	4.93437e-07
rno-miR-30c	Male	104wks/2wks	1.67408	1.67699e-06	7.07267e-05	8	10.5309	5.38838e-07
rno-miR-30c	Male	15wks/2wks	2.24849	1.67699e-06	1.61121e-08	8	10.5309	5.38838e-07
rno-miR-30c	Male	21wks/2wks	2.27217	1.67699e-06	3.04412e-08	8	10.5309	5.38838e-07
rno-miR-30c	Male	52wks/2wks	2.14837	1.67699e-06	1.2691e-07	8	10.5309	5.38838e-07
rno-miR-30c	Male	5wks/2wks	1.54816	1.67699e-06	0.000603994	8	10.5309	5.38838e-07
rno-miR-30c	Male	6wks/2wks	1.71185	1.67699e-06	1.93892e-05	8	10.5309	5.38838e-07
rno-miR-30c	Male	78wks/2wks	2.02081	1.67699e-06	2.50495e-07	8	10.5309	5.38838e-07
rno-miR-30c	Male	8wks/2wks	2.00764	1.67699e-06	3.99029e-07	8	10.5309	5.38838e-07
rno-miR-30c	Fema	15wks/2wks	1.53684	9.6821e-06	3.21567e-05	8	8.57968	3.06101e-06
rno-miR-30c	Fema	21wks/2wks	1.71357	9.6821e-06	7.89846e-07	8	8.57968	3.06101e-06
rno-miR-30c	Fema	52wks/2wks	1.67024	9.6821e-06	2.05745e-06	8	8.57968	3.06101e-06
rno-miR-30c	Fema	78wks/2wks	1.67714	9.6821e-06	1.79556e-06	8	8.57968	3.06101e-06
rno-miR-30c	Fema	8wks/2wks	1.62172	9.6821e-06	8.21075e-06	8	8.57968	3.06101e-06
rno-miR-30c-2-ast	Fema	104wks/6wks	3.35527	0.0131051	0.0037777	8	3.27129	0.00743074
rno-miR-30c-2-ast	Fema	15wks/6wks	3.24834	0.0131051	0.00564872	8	3.27129	0.00743074
rno-miR-30c-2-ast	Fema	21wks/5wks	3.27463	0.0131051	0.00397859	8	3.27129	0.00743074
rno-miR-30c-2-ast	Fema	21wks/6wks	4.05692	0.0131051	0.000945827	8	3.27129	0.00743074
rno-miR-30c-2-ast	Fema	52wks/5wks	2.94243	0.0131051	0.00851097	8	3.27129	0.00743074
rno-miR-30c-2-ast	Fema	52wks/6wks	3.64536	0.0131051	0.00265388	8	3.27129	0.00743074
rno-miR-30c-2-ast	Fema	78wks/5wks	2.87449	0.0131051	0.00989059	8	3.27129	0.00743074
rno-miR-30c-2-ast	Fema	78wks/6wks	3.5612	0.0131051	0.00309981	8	3.27129	0.00743074
rno-miR-30c-2-ast	Fema	8wks/6wks	3.2967	0.0131051	0.00519114	8	3.27129	0.00743074
rno-miR-30d	Male	104wks/2wks	1.64663	1.01211e-05	0.000363137	8	8.7025	3.7992e-06
rno-miR-30d	Male	15wks/2wks	2.12679	1.01211e-05	4.54121e-07	8	8.7025	3.7992e-06
rno-miR-30d	Male	21wks/2wks	2.18351	1.01211e-05	5.43462e-07	8	8.7025	3.7992e-06
rno-miR-30d	Male	52wks/2wks	2.09501	1.01211e-05	1.46303e-06	8	8.7025	3.7992e-06
rno-miR-30d	Male	5wks/2wks	1.52493	1.01211e-05	0.00227809	8	8.7025	3.7992e-06
rno-miR-30d	Male	6wks/2wks	2.21387	1.01211e-05	1.62566e-07	8	8.7025	3.7992e-06
rno-miR-30d	Male	78wks/2wks	1.93755	1.01211e-05	4.23275e-06	8	8.7025	3.7992e-06
rno-miR-30d	Male	8wks/2wks	1.95518	1.01211e-05	4.41235e-06	8	8.7025	3.7992e-06
rno-miR-30d	Fema	21wks/2wks	1.59457	0.00100087	3.6593e-06	8	4.92348	0.000460882
rno-miR-30e	Male	104wks/2wks	2.24393	8.36153e-09	6.89226e-10	8	17.1847	2.0287e-09
rno-miR-30e	Male	15wks/2wks	2.16962	8.36153e-09	6.15658e-10	8	17.1847	2.0287e-09
rno-miR-30e	Male	21wks/2wks	2.33592	8.36153e-09	2.13271e-10	8	17.1847	2.0287e-09
rno-miR-30e	Male	52wks/2wks	2.17449	8.36153e-09	1.63417e-09	8	17.1847	2.0287e-09
rno-miR-30e	Male	5wks/2wks	1.92824	8.36153e-09	7.65533e-08	8	17.1847	2.0287e-09
rno-miR-30e	Male	6wks/2wks	2.27036	8.36153e-09	1.52895e-10	8	17.1847	2.0287e-09
rno-miR-30e	Male	78wks/2wks	2.07498	8.36153e-09	2.27419e-09	8	17.1847	2.0287e-09
rno-miR-30e	Male	8wks/2wks	2.04016	8.36153e-09	5.3151e-09	8	17.1847	2.0287e-09
rno-miR-30e	Fema	104wks/2wks	1.71331	8.97094e-09	7.97877e-07	8	16.4633	1.69554e-09
rno-miR-30e	Fema	15wks/2wks	2.18242	8.97094e-09	5.87634e-10	8	16.4633	1.69554e-09
rno-miR-30e	Fema	21wks/2wks	1.99964	8.97094e-09	7.2564e-09	8	16.4633	1.69554e-09
rno-miR-30e	Fema	52wks/2wks	2.44862	8.97094e-09	2.15408e-11	8	16.4633	1.69554e-09
rno-miR-30e	Fema	52wks/6wks	1.65185	8.97094e-09	4.9208e-06	8	16.4633	1.69554e-09
rno-miR-30e	Fema	5wks/2wks	1.68184	8.97094e-09	2.6398e-06	8	16.4633	1.69554e-09
rno-miR-30e	Fema	78wks/2wks	2.10033	8.97094e-09	1.85122e-09	8	16.4633	1.69554e-09
rno-miR-30e	Fema	8wks/2wks	1.91618	8.97094e-09	5.32106e-08	8	16.4633	1.69554e-09
rno-miR-30e-ast	Male	104wks/15wks	0.657541	7.12255e-06	0.00507768	8	9.05131	2.56879e-06
rno-miR-30e-ast	Male	104wks/2wks	1.71641	7.12255e-06	0.000459444	8	9.05131	2.56879e-06
rno-miR-30e-ast	Male	15wks/2wks	2.61035	7.12255e-06	3.27804e-08	8	9.05131	2.56879e-06
rno-miR-30e-ast	Male	15wks/5wks	1.72711	7.12255e-06	0.000493104	8	9.05131	2.56879e-06
rno-miR-30e-ast	Male	15wks/6wks	1.60176	7.12255e-06	0.00116146	8	9.05131	2.56879e-06
rno-miR-30e-ast	Male	21wks/2wks	2.3676	7.12255e-06	5.70449e-07	8	9.05131	2.56879e-06
rno-miR-30e-ast	Male	21wks/5wks	1.5665	7.12255e-06	0.00372175	8	9.05131	2.56879e-06
rno-miR-30e-ast	Male	52wks/2wks	2.24596	7.12255e-06	1.7738e-06	8	9.05131	2.56879e-06
rno-miR-30e-ast	Male	5wks/2wks	1.5114	7.12255e-06	0.00612895	8	9.05131	2.56879e-06
rno-miR-30e-ast	Male	6wks/2wks	1.62967	7.12255e-06	0.000769576	8	9.05131	2.56879e-06
rno-miR-30e-ast	Male	78wks/2wks	1.77453	7.12255e-06	0.000132512	8	9.05131	2.56879e-06
rno-miR-30e-ast	Male	8wks/2wks	2.23666	7.12255e-06	1.14882e-06	8	9.05131	2.56879e-06
rno-miR-30e-ast	Fema	15wks/2wks	1.582	0.000795338	0.000271076	8	5.07987	0.000360772
rno-miR-30e-ast	Fema	21wks/2wks	1.64025	0.000795338	9.92095e-05	8	5.07987	0.000360772
rno-miR-30e-ast	Fema	52wks/2wks	1.61142	0.000795338	0.000169574	8	5.07987	0.000360772
rno-miR-30e-ast	Fema	78wks/2wks	1.52522	0.000795338	0.000677826	8	5.07987	0.000360772
rno-miR-30e-ast	Fema	8wks/2wks	1.72335	0.000795338	4.29111e-05	8	5.07987	0.000360772
rno-miR-31	Male	104wks/2wks	3.52715	8.40839e-12	4.308e-13	8	30.0348	1.58428e-12
rno-miR-31	Male	15wks/2wks	2.99462	8.40839e-12	4.31117e-12	8	30.0348	1.58428e-12
rno-miR-31	Male	21wks/2wks	3.19665	8.40839e-12	3.08627e-12	8	30.0348	1.58428e-12
rno-miR-31	Male	52wks/2wks	3.84907	8.40839e-12	7.48555e-14	8	30.0348	1.58428e-12
rno-miR-31	Male	5wks/2wks	2.77052	8.40839e-12	1.21814e-10	8	30.0348	1.58428e-12
rno-miR-31	Male	6wks/2wks	3.17906	8.40839e-12	1.02854e-12	8	30.0348	1.58428e-12
rno-miR-31	Male	78wks/2wks	3.06258	8.40839e-12	2.60679e-12	8	30.0348	1.58428e-12
rno-miR-31	Male	8wks/2wks	3.1942	8.40839e-12	1.55289e-12	8	30.0348	1.58428e-12
rno-miR-31	Fema	104wks/15wks	0.537769	0.000345057	0.000477437	8	5.65967	0.000149406
rno-miR-31	Fema	104wks/5wks	0.610054	0.000345057	0.00402394	8	5.65967	0.000149406
rno-miR-31	Fema	104wks/8wks	0.501083	0.000345057	0.000155864	8	5.65967	0.000149406
rno-miR-31	Fema	15wks/2wks	2.21514	0.000345057	2.64717e-05	8	5.65967	0.000149406
rno-miR-31	Fema	21wks/2wks	1.88126	0.000345057	0.000446466	8	5.65967	0.000149406
rno-miR-31	Fema	52wks/2wks	1.74788	0.000345057	0.00166452	8	5.65967	0.000149406
rno-miR-31	Fema	5wks/2wks	1.95267	0.000345057	0.000295213	8	5.65967	0.000149406
rno-miR-31	Fema	6wks/2wks	1.7916	0.000345057	0.00141996	8	5.65967	0.000149406
rno-miR-31	Fema	78wks/2wks	1.93965	0.000345057	0.000281421	8	5.65967	0.000149406
rno-miR-31	Fema	8wks/2wks	2.37732	0.000345057	1.10203e-05	8	5.65967	0.000149406
rno-miR-31-ast	Male	104wks/2wks	2.94022	8.40455e-07	4.22275e-08	8	11.2985	2.53514e-07
rno-miR-31-ast	Male	15wks/2wks	2.62528	8.40455e-07	1.43469e-07	8	11.2985	2.53514e-07
rno-miR-31-ast	Male	21wks/2wks	2.92133	8.40455e-07	4.45675e-08	8	11.2985	2.53514e-07
rno-miR-31-ast	Male	52wks/2wks	3.31905	8.40455e-07	4.70586e-09	8	11.2985	2.53514e-07
rno-miR-31-ast	Male	52wks/5wks	1.67411	8.40455e-07	0.00282212	8	11.2985	2.53514e-07
rno-miR-31-ast	Male	5wks/2wks	1.98258	8.40455e-07	9.20596e-05	8	11.2985	2.53514e-07
rno-miR-31-ast	Male	6wks/2wks	2.21735	8.40455e-07	3.82144e-06	8	11.2985	2.53514e-07
rno-miR-31-ast	Male	78wks/2wks	2.35511	8.40455e-07	1.22442e-06	8	11.2985	2.53514e-07
rno-miR-31-ast	Male	8wks/2wks	2.56469	8.40455e-07	3.05207e-07	8	11.2985	2.53514e-07
rno-miR-31-ast	Fema	104wks/15wks	0.53535	0.00119523	0.000364556	8	4.79287	0.000566812
rno-miR-31-ast	Fema	104wks/8wks	0.491078	0.00119523	8.72756e-05	8	4.79287	0.000566812
rno-miR-31-ast	Fema	15wks/2wks	1.9747	0.00119523	0.000167193	8	4.79287	0.000566812
rno-miR-31-ast	Fema	21wks/2wks	1.68924	0.00119523	0.00238006	8	4.79287	0.000566812
rno-miR-31-ast	Fema	52wks/2wks	1.64868	0.00119523	0.00375205	8	4.79287	0.000566812
rno-miR-31-ast	Fema	5wks/2wks	1.50982	0.00119523	0.0162109	8	4.79287	0.000566812
rno-miR-31-ast	Fema	78wks/2wks	1.54613	0.00119523	0.0103745	8	4.79287	0.000566812
rno-miR-31-ast	Fema	8wks/2wks	2.15273	0.00119523	4.99568e-05	8	4.79287	0.000566812
rno-miR-320	Fema	104wks/2wks	1.58186	0.00203564	0.00106012	8	4.43691	0.00100733
rno-miR-320	Fema	15wks/2wks	1.83668	0.00203564	4.94389e-05	8	4.43691	0.00100733
rno-miR-320	Fema	21wks/2wks	1.70435	0.00203564	0.000241353	8	4.43691	0.00100733
rno-miR-320	Fema	52wks/2wks	1.88207	0.00203564	2.85489e-05	8	4.43691	0.00100733
rno-miR-320	Fema	5wks/2wks	1.81891	0.00203564	7.42342e-05	8	4.43691	0.00100733
rno-miR-320	Fema	6wks/2wks	1.91443	0.00203564	2.8445e-05	8	4.43691	0.00100733
rno-miR-320	Fema	78wks/2wks	1.69184	0.00203564	0.000305405	8	4.43691	0.00100733
rno-miR-320	Fema	8wks/2wks	1.70036	0.00203564	0.00036798	8	4.43691	0.00100733
rno-miR-322	Male	78wks/2wks	0.624631	0.000305461	1.25508e-06	8	5.92412	0.000126191
rno-miR-322	Fema	104wks/78wks	1.59316	5.00851e-05	0.000326197	8	7.13773	1.87825e-05
rno-miR-322	Fema	15wks/2wks	0.573156	5.00851e-05	4.39525e-05	8	7.13773	1.87825e-05
rno-miR-322	Fema	21wks/2wks	0.590858	5.00851e-05	8.56958e-05	8	7.13773	1.87825e-05
rno-miR-322	Fema	52wks/2wks	0.535258	5.00851e-05	8.01207e-06	8	7.13773	1.87825e-05
rno-miR-322	Fema	78wks/2wks	0.459663	5.00851e-05	1.82289e-07	8	7.13773	1.87825e-05
rno-miR-322	Fema	78wks/6wks	0.665393	5.00851e-05	0.00184973	8	7.13773	1.87825e-05
rno-miR-322	Fema	78wks/8wks	0.631383	5.00851e-05	0.000366845	8	7.13773	1.87825e-05
rno-miR-322-ast	Male	15wks/2wks	0.101356	0.0154298	0.000205129	8	3.24524	0.00844845
rno-miR-322-ast	Male	52wks/2wks	0.169253	0.0154298	0.00394924	8	3.24524	0.00844845
rno-miR-322-ast	Male	6wks/2wks	0.141331	0.0154298	0.00106336	8	3.24524	0.00844845
rno-miR-322-ast	Male	78wks/2wks	0.231269	0.0154298	0.0113874	8	3.24524	0.00844845
rno-miR-322-ast	Male	8wks/2wks	0.160051	0.0154298	0.00235614	8	3.24524	0.00844845
rno-miR-324-3p	Fema	104wks/2wks	1.62986	0.000132201	3.8346e-05	8	6.36913	5.36074e-05
rno-miR-324-3p	Fema	15wks/2wks	1.76458	0.000132201	5.44066e-06	8	6.36913	5.36074e-05
rno-miR-324-3p	Fema	21wks/2wks	1.74667	0.000132201	6.56255e-06	8	6.36913	5.36074e-05
rno-miR-324-3p	Fema	52wks/2wks	1.84539	0.000132201	1.54288e-06	8	6.36913	5.36074e-05
rno-miR-324-3p	Fema	5wks/2wks	1.61357	0.000132201	8.06241e-05	8	6.36913	5.36074e-05
rno-miR-324-3p	Fema	6wks/2wks	1.51892	0.000132201	0.000470973	8	6.36913	5.36074e-05
rno-miR-324-3p	Fema	78wks/2wks	1.84974	0.000132201	1.44404e-06	8	6.36913	5.36074e-05
rno-miR-324-3p	Fema	8wks/2wks	1.75529	0.000132201	9.46789e-06	8	6.36913	5.36074e-05
rno-miR-326	Male	15wks/2wks	0.28182	0.0151955	0.00278906	8	3.25747	0.00827034
rno-miR-326	Male	15wks/5wks	0.28635	0.0151955	0.00523606	8	3.25747	0.00827034
rno-miR-326	Male	21wks/2wks	0.28728	0.0151955	0.00453389	8	3.25747	0.00827034
rno-miR-326	Male	21wks/5wks	0.291898	0.0151955	0.00675041	8	3.25747	0.00827034
rno-miR-326	Male	6wks/2wks	0.265992	0.0151955	0.00181666	8	3.25747	0.00827034
rno-miR-326	Male	8wks/2wks	0.279574	0.0151955	0.00303236	8	3.25747	0.00827034
rno-miR-326	Fema	52wks/2wks	0.265688	0.0445582	0.010031	8	2.52735	0.0289399
rno-miR-326	Fema	52wks/8wks	0.205088	0.0445582	0.0021165	8	2.52735	0.0289399
rno-miR-327	Fema	78wks/15wks	3.20505	0.0100604	0.000681554	8	3.43026	0.00560062
rno-miR-327	Fema	78wks/5wks	3.35975	0.0100604	0.000539862	8	3.43026	0.00560062
rno-miR-327	Fema	78wks/6wks	3.19032	0.0100604	0.00116341	8	3.43026	0.00560062
rno-miR-327	Fema	78wks/8wks	3.53816	0.0100604	0.00031498	8	3.43026	0.00560062
rno-miR-328a	Male	104wks/2wks	4.1669	0.0171671	0.00534134	8	3.18077	0.00945599
rno-miR-328a	Male	52wks/2wks	3.28088	0.0171671	0.0181001	8	3.18077	0.00945599
rno-miR-328a	Male	5wks/2wks	3.17577	0.0171671	0.0235047	8	3.18077	0.00945599
rno-miR-328a	Male	6wks/2wks	4.82601	0.0171671	0.00151125	8	3.18077	0.00945599
rno-miR-328a	Male	78wks/2wks	6.60748	0.0171671	0.000235541	8	3.18077	0.00945599
rno-miR-328a	Fema	104wks/2wks	2.18097	0.0109746	0.000291731	8	3.3777	0.00614727
rno-miR-328a	Fema	15wks/2wks	1.90822	0.0109746	0.00239155	8	3.3777	0.00614727
rno-miR-328a	Fema	21wks/2wks	2.35068	0.0109746	0.000113479	8	3.3777	0.00614727
rno-miR-328a	Fema	52wks/2wks	1.96426	0.0109746	0.00160905	8	3.3777	0.00614727
rno-miR-328a	Fema	5wks/2wks	1.62389	0.0109746	0.0205402	8	3.3777	0.00614727
rno-miR-328a	Fema	6wks/2wks	2.14631	0.0109746	0.000613175	8	3.3777	0.00614727
rno-miR-328a	Fema	78wks/2wks	1.92541	0.0109746	0.00211666	8	3.3777	0.00614727
rno-miR-328a	Fema	8wks/2wks	2.07701	0.0109746	0.000959639	8	3.3777	0.00614727
rno-miR-329	Male	104wks/2wks	0.0170608	2.85586e-13	8.99222e-14	8	39.0023	4.49447e-14
rno-miR-329	Male	15wks/2wks	0.0152813	2.85586e-13	1.26364e-14	8	39.0023	4.49447e-14
rno-miR-329	Male	21wks/2wks	0.0136931	2.85586e-13	2.0645e-14	8	39.0023	4.49447e-14
rno-miR-329	Male	52wks/2wks	0.0135542	2.85586e-13	2.08034e-14	8	39.0023	4.49447e-14
rno-miR-329	Male	5wks/2wks	0.0169163	2.85586e-13	1.36046e-13	8	39.0023	4.49447e-14
rno-miR-329	Male	6wks/2wks	0.0170246	2.85586e-13	2.26645e-14	8	39.0023	4.49447e-14
rno-miR-329	Male	78wks/2wks	0.0293685	2.85586e-13	1.04986e-12	8	39.0023	4.49447e-14
rno-miR-329	Male	8wks/2wks	0.0151005	2.85586e-13	1.80459e-14	8	39.0023	4.49447e-14
rno-miR-329	Fema	104wks/2wks	0.0251851	2.28057e-14	4.87353e-16	8	43.6678	2.27273e-15
rno-miR-329	Fema	15wks/2wks	0.0245901	2.28057e-14	7.1992e-16	8	43.6678	2.27273e-15
rno-miR-329	Fema	21wks/2wks	0.0249682	2.28057e-14	6.75735e-16	8	43.6678	2.27273e-15
rno-miR-329	Fema	52wks/2wks	0.0245901	2.28057e-14	7.1992e-16	8	43.6678	2.27273e-15
rno-miR-329	Fema	5wks/2wks	0.0336229	2.28057e-14	1.2985e-14	8	43.6678	2.27273e-15
rno-miR-329	Fema	6wks/2wks	0.025194	2.28057e-14	1.84063e-15	8	43.6678	2.27273e-15
rno-miR-329	Fema	78wks/2wks	0.0366752	2.28057e-14	1.7995e-14	8	43.6678	2.27273e-15
rno-miR-329	Fema	8wks/2wks	0.0244367	2.28057e-14	1.43816e-15	8	43.6678	2.27273e-15
rno-miR-33	Male	104wks/2wks	5.03381	0.00111365	2.63341e-06	8	4.96059	0.000514837
rno-miR-33	Male	15wks/2wks	2.56623	0.00111365	0.0014116	8	4.96059	0.000514837
rno-miR-33	Male	21wks/2wks	2.89438	0.00111365	0.000667386	8	4.96059	0.000514837
rno-miR-33	Male	52wks/2wks	2.81386	0.00111365	0.000901662	8	4.96059	0.000514837
rno-miR-33	Male	5wks/2wks	3.21395	0.00111365	0.000303022	8	4.96059	0.000514837
rno-miR-33	Male	6wks/2wks	3.41857	0.00111365	6.89676e-05	8	4.96059	0.000514837
rno-miR-33	Male	78wks/2wks	2.91936	0.00111365	0.00038064	8	4.96059	0.000514837
rno-miR-33	Male	8wks/2wks	2.29523	0.00111365	0.00476816	8	4.96059	0.000514837
rno-miR-33	Fema	104wks/15wks	0.455132	2.25667e-07	0.00221075	8	12.3838	5.42842e-08
rno-miR-33	Fema	104wks/2wks	3.38911	2.25667e-07	1.1748e-05	8	12.3838	5.42842e-08
rno-miR-33	Fema	104wks/52wks	0.402391	2.25667e-07	0.000531182	8	12.3838	5.42842e-08
rno-miR-33	Fema	15wks/2wks	7.44645	2.25667e-07	1.35072e-09	8	12.3838	5.42842e-08
rno-miR-33	Fema	21wks/2wks	4.87787	2.25667e-07	1.67276e-07	8	12.3838	5.42842e-08
rno-miR-33	Fema	52wks/2wks	8.42243	2.25667e-07	3.4273e-10	8	12.3838	5.42842e-08
rno-miR-33	Fema	52wks/6wks	2.13951	2.25667e-07	0.0040011	8	12.3838	5.42842e-08
rno-miR-33	Fema	5wks/2wks	4.85252	2.25667e-07	2.62905e-07	8	12.3838	5.42842e-08
rno-miR-33	Fema	6wks/2wks	3.93661	2.25667e-07	3.94004e-06	8	12.3838	5.42842e-08
rno-miR-33	Fema	78wks/2wks	4.79858	2.25667e-07	2.30006e-07	8	12.3838	5.42842e-08
rno-miR-33	Fema	8wks/2wks	4.36201	2.25667e-07	1.15446e-06	8	12.3838	5.42842e-08
rno-miR-331	Male	78wks/2wks	1.73071	0.0302169	0.000503008	8	2.85142	0.0169413
rno-miR-331	Male	78wks/8wks	1.69497	0.0302169	0.000726406	8	2.85142	0.0169413
rno-miR-335	Male	104wks/2wks	0.265444	4.08909e-16	5.48314e-16	8	62.738	5.36274e-17
rno-miR-335	Male	104wks/5wks	0.536735	4.08909e-16	1.5093e-07	8	62.738	5.36274e-17
rno-miR-335	Male	15wks/2wks	0.236762	4.08909e-16	1.45385e-17	8	62.738	5.36274e-17
rno-miR-335	Male	15wks/5wks	0.478739	4.08909e-16	2.02131e-09	8	62.738	5.36274e-17
rno-miR-335	Male	15wks/6wks	0.634369	4.08909e-16	5.18344e-06	8	62.738	5.36274e-17
rno-miR-335	Male	15wks/8wks	0.620743	4.08909e-16	2.25394e-06	8	62.738	5.36274e-17
rno-miR-335	Male	21wks/2wks	0.220241	4.08909e-16	1.27527e-17	8	62.738	5.36274e-17
rno-miR-335	Male	21wks/5wks	0.445333	4.08909e-16	3.82642e-10	8	62.738	5.36274e-17
rno-miR-335	Male	21wks/6wks	0.590103	4.08909e-16	7.15145e-07	8	62.738	5.36274e-17
rno-miR-335	Male	21wks/8wks	0.577428	4.08909e-16	2.97525e-07	8	62.738	5.36274e-17
rno-miR-335	Male	52wks/2wks	0.241286	4.08909e-16	7.87732e-17	8	62.738	5.36274e-17
rno-miR-335	Male	52wks/5wks	0.487887	4.08909e-16	8.46379e-09	8	62.738	5.36274e-17
rno-miR-335	Male	52wks/6wks	0.64649	4.08909e-16	2.0718e-05	8	62.738	5.36274e-17
rno-miR-335	Male	52wks/8wks	0.632604	4.08909e-16	4.70712e-06	8	62.738	5.36274e-17
rno-miR-335	Male	5wks/2wks	0.494554	4.08909e-16	5.31602e-09	8	62.738	5.36274e-17
rno-miR-335	Male	6wks/2wks	0.373225	4.08909e-16	3.7385e-13	8	62.738	5.36274e-17
rno-miR-335	Male	78wks/2wks	0.278257	4.08909e-16	4.00514e-16	8	62.738	5.36274e-17
rno-miR-335	Male	78wks/5wks	0.562643	4.08909e-16	2.88587e-07	8	62.738	5.36274e-17
rno-miR-335	Male	8wks/2wks	0.381418	4.08909e-16	1.10911e-12	8	62.738	5.36274e-17
rno-miR-335	Fema	104wks/2wks	0.397145	2.49056e-13	5.63517e-13	8	36.865	2.73877e-14
rno-miR-335	Fema	15wks/2wks	0.331526	2.49056e-13	7.46878e-15	8	36.865	2.73877e-14
rno-miR-335	Fema	15wks/5wks	0.587421	2.49056e-13	2.07598e-07	8	36.865	2.73877e-14
rno-miR-335	Fema	15wks/6wks	0.627879	2.49056e-13	3.8337e-06	8	36.865	2.73877e-14
rno-miR-335	Fema	15wks/8wks	0.652537	2.49056e-13	8.29222e-06	8	36.865	2.73877e-14
rno-miR-335	Fema	21wks/2wks	0.325186	2.49056e-13	3.84115e-15	8	36.865	2.73877e-14
rno-miR-335	Fema	21wks/5wks	0.576188	2.49056e-13	9.14982e-08	8	36.865	2.73877e-14
rno-miR-335	Fema	21wks/6wks	0.615872	2.49056e-13	1.13492e-06	8	36.865	2.73877e-14
rno-miR-335	Fema	21wks/8wks	0.640058	2.49056e-13	5.54887e-06	8	36.865	2.73877e-14
rno-miR-335	Fema	52wks/2wks	0.384092	2.49056e-13	3.73412e-13	8	36.865	2.73877e-14
rno-miR-335	Fema	5wks/2wks	0.564375	2.49056e-13	8.86627e-08	8	36.865	2.73877e-14
rno-miR-335	Fema	6wks/2wks	0.528009	2.49056e-13	1.19713e-08	8	36.865	2.73877e-14
rno-miR-335	Fema	78wks/2wks	0.376284	2.49056e-13	2.11533e-13	8	36.865	2.73877e-14
rno-miR-335	Fema	8wks/2wks	0.508057	2.49056e-13	3.34519e-09	8	36.865	2.73877e-14
rno-miR-337	Male	104wks/2wks	0.0192734	1.3672e-46	1.04717e-47	8	6966.47	3.13784e-48
rno-miR-337	Male	15wks/2wks	0.019266	1.3672e-46	2.39024e-48	8	6966.47	3.13784e-48
rno-miR-337	Male	21wks/2wks	0.0192535	1.3672e-46	9.38993e-48	8	6966.47	3.13784e-48
rno-miR-337	Male	52wks/2wks	0.019209	1.3672e-46	1.00133e-47	8	6966.47	3.13784e-48
rno-miR-337	Male	5wks/2wks	0.0192187	1.3672e-46	1.78723e-47	8	6966.47	3.13784e-48
rno-miR-337	Male	6wks/2wks	0.0192571	1.3672e-46	2.08947e-48	8	6966.47	3.13784e-48
rno-miR-337	Male	78wks/2wks	0.019266	1.3672e-46	2.39024e-48	8	6966.47	3.13784e-48
rno-miR-337	Male	8wks/2wks	0.0192001	1.3672e-46	3.84491e-48	8	6966.47	3.13784e-48
rno-miR-337	Fema	104wks/2wks	0.0383225	6.43966e-20	1.41267e-21	8	102.838	4.42588e-21
rno-miR-337	Fema	15wks/2wks	0.0381616	6.43966e-20	2.52842e-21	8	102.838	4.42588e-21
rno-miR-337	Fema	21wks/2wks	0.038838	6.43966e-20	2.4557e-21	8	102.838	4.42588e-21
rno-miR-337	Fema	52wks/2wks	0.0381616	6.43966e-20	2.52842e-21	8	102.838	4.42588e-21
rno-miR-337	Fema	5wks/2wks	0.0508179	6.43966e-20	6.57772e-20	8	102.838	4.42588e-21
rno-miR-337	Fema	6wks/2wks	0.0398191	6.43966e-20	8.54983e-21	8	102.838	4.42588e-21
rno-miR-337	Fema	78wks/2wks	0.0381616	6.43966e-20	2.52842e-21	8	102.838	4.42588e-21
rno-miR-337	Fema	8wks/2wks	0.0384442	6.43966e-20	6.04115e-21	8	102.838	4.42588e-21
rno-miR-337-ast	Male	104wks/2wks	0.0530873	1.5654e-36	2.25558e-37	8	1491.39	7.18545e-38
rno-miR-337-ast	Male	15wks/2wks	0.0531287	1.5654e-36	5.23385e-38	8	1491.39	7.18545e-38
rno-miR-337-ast	Male	21wks/2wks	0.0531552	1.5654e-36	2.06732e-37	8	1491.39	7.18545e-38
rno-miR-337-ast	Male	52wks/2wks	0.05349	1.5654e-36	2.39754e-37	8	1491.39	7.18545e-38
rno-miR-337-ast	Male	5wks/2wks	0.0533632	1.5654e-36	4.14803e-37	8	1491.39	7.18545e-38
rno-miR-337-ast	Male	6wks/2wks	0.0531558	1.5654e-36	4.61868e-38	8	1491.39	7.18545e-38
rno-miR-337-ast	Male	78wks/2wks	0.0531287	1.5654e-36	5.23385e-38	8	1491.39	7.18545e-38
rno-miR-337-ast	Male	8wks/2wks	0.0535172	1.5654e-36	9.32171e-38	8	1491.39	7.18545e-38
rno-miR-337-ast	Fema	104wks/2wks	0.0978769	5.84979e-39	9.99498e-41	8	1596.36	2.01024e-40
rno-miR-337-ast	Fema	15wks/2wks	0.0973223	5.84979e-39	1.78373e-40	8	1596.36	2.01024e-40
rno-miR-337-ast	Fema	21wks/2wks	0.0978258	5.84979e-39	1.55792e-40	8	1596.36	2.01024e-40
rno-miR-337-ast	Fema	52wks/2wks	0.0973223	5.84979e-39	1.78373e-40	8	1596.36	2.01024e-40
rno-miR-337-ast	Fema	5wks/2wks	0.0985946	5.84979e-39	3.41722e-40	8	1596.36	2.01024e-40
rno-miR-337-ast	Fema	6wks/2wks	0.0991048	5.84979e-39	5.48003e-40	8	1596.36	2.01024e-40
rno-miR-337-ast	Fema	78wks/2wks	0.0973223	5.84979e-39	1.78373e-40	8	1596.36	2.01024e-40
rno-miR-337-ast	Fema	8wks/2wks	0.0980872	5.84979e-39	4.66865e-40	8	1596.36	2.01024e-40
rno-miR-338	Male	104wks/2wks	3.97264	0.00318743	0.000896738	8	4.24074	0.00158849
rno-miR-338	Male	15wks/2wks	5.25028	0.00318743	6.15818e-05	8	4.24074	0.00158849
rno-miR-338	Male	21wks/2wks	5.33302	0.00318743	9.68128e-05	8	4.24074	0.00158849
rno-miR-338	Male	52wks/2wks	5.26784	0.00318743	0.000109878	8	4.24074	0.00158849
rno-miR-338	Male	6wks/2wks	3.03298	0.00318743	0.00397288	8	4.24074	0.00158849
rno-miR-338	Male	78wks/2wks	2.35194	0.00318743	0.0231835	8	4.24074	0.00158849
rno-miR-338	Male	8wks/2wks	3.57911	0.00318743	0.00141752	8	4.24074	0.00158849
rno-miR-338	Fema	104wks/2wks	2.77233	5.88076e-09	3.34671e-09	8	17.1216	1.03065e-09
rno-miR-338	Fema	104wks/5wks	2.01161	5.88076e-09	4.63555e-06	8	17.1216	1.03065e-09
rno-miR-338	Fema	15wks/2wks	2.5565	5.88076e-09	2.99084e-08	8	17.1216	1.03065e-09
rno-miR-338	Fema	15wks/5wks	1.855	5.88076e-09	3.262e-05	8	17.1216	1.03065e-09
rno-miR-338	Fema	21wks/2wks	2.97145	5.88076e-09	1.04146e-09	8	17.1216	1.03065e-09
rno-miR-338	Fema	21wks/5wks	2.15609	5.88076e-09	9.1864e-07	8	17.1216	1.03065e-09
rno-miR-338	Fema	52wks/2wks	2.93571	5.88076e-09	1.54864e-09	8	17.1216	1.03065e-09
rno-miR-338	Fema	52wks/5wks	2.13016	5.88076e-09	1.3653e-06	8	17.1216	1.03065e-09
rno-miR-338	Fema	6wks/2wks	2.17055	5.88076e-09	1.80219e-06	8	17.1216	1.03065e-09
rno-miR-338	Fema	78wks/2wks	2.71954	5.88076e-09	7.83677e-09	8	17.1216	1.03065e-09
rno-miR-338	Fema	78wks/5wks	1.97331	5.88076e-09	7.90824e-06	8	17.1216	1.03065e-09
rno-miR-338	Fema	8wks/2wks	2.34401	5.88076e-09	3.31096e-07	8	17.1216	1.03065e-09
rno-miR-338	Fema	8wks/5wks	1.70082	5.88076e-09	0.000219149	8	17.1216	1.03065e-09
rno-miR-339-3p	Fema	15wks/2wks	4.21886	0.0185161	0.00161678	8	3.05626	0.0109442
rno-miR-339-3p	Fema	52wks/2wks	4.81695	0.0185161	0.00067714	8	3.05626	0.0109442
rno-miR-339-3p	Fema	5wks/2wks	3.30857	0.0185161	0.0081649	8	3.05626	0.0109442
rno-miR-33-ast	Male	104wks/15wks	2.79765	0.00506962	0.000691028	8	3.94841	0.00255974
rno-miR-33-ast	Male	104wks/21wks	2.51976	0.00506962	0.00268673	8	3.94841	0.00255974
rno-miR-33-ast	Male	104wks/2wks	2.64092	0.00506962	0.00113662	8	3.94841	0.00255974
rno-miR-33-ast	Male	104wks/6wks	2.87039	0.00506962	0.000502301	8	3.94841	0.00255974
rno-miR-33-ast	Male	104wks/8wks	3.0024	0.00506962	0.000374952	8	3.94841	0.00255974
rno-miR-340-3p	Fema	21wks/5wks	3.95009	0.022727	0.00506847	8	2.93726	0.0135893
rno-miR-340-3p	Fema	21wks/6wks	4.88092	0.022727	0.00158634	8	2.93726	0.0135893
rno-miR-340-3p	Fema	52wks/5wks	3.6793	0.022727	0.00789151	8	2.93726	0.0135893
rno-miR-340-3p	Fema	52wks/6wks	4.54633	0.022727	0.0031413	8	2.93726	0.0135893
rno-miR-340-3p	Fema	6wks/2wks	0.277729	0.022727	0.0116578	8	2.93726	0.0135893
rno-miR-340-3p	Fema	8wks/5wks	3.72722	0.022727	0.0071131	8	2.93726	0.0135893
rno-miR-340-3p	Fema	8wks/6wks	4.60554	0.022727	0.00295811	8	2.93726	0.0135893
rno-miR-340-5p	Fema	104wks/2wks	1.57748	9.68645e-07	0.00017433	8	10.7996	2.59637e-07
rno-miR-340-5p	Fema	104wks/6wks	1.53497	9.68645e-07	0.000415288	8	10.7996	2.59637e-07
rno-miR-340-5p	Fema	15wks/2wks	1.85335	9.68645e-07	3.02911e-06	8	10.7996	2.59637e-07
rno-miR-340-5p	Fema	15wks/6wks	1.80341	9.68645e-07	8.23656e-06	8	10.7996	2.59637e-07
rno-miR-340-5p	Fema	21wks/2wks	1.51937	9.68645e-07	0.00054541	8	10.7996	2.59637e-07
rno-miR-340-5p	Fema	52wks/2wks	2.17777	9.68645e-07	4.19061e-08	8	10.7996	2.59637e-07
rno-miR-340-5p	Fema	52wks/5wks	1.66121	9.68645e-07	4.67873e-05	8	10.7996	2.59637e-07
rno-miR-340-5p	Fema	52wks/6wks	2.11909	9.68645e-07	1.19246e-07	8	10.7996	2.59637e-07
rno-miR-340-5p	Fema	78wks/2wks	1.80279	9.68645e-07	6.36936e-06	8	10.7996	2.59637e-07
rno-miR-340-5p	Fema	78wks/6wks	1.75421	9.68645e-07	1.70887e-05	8	10.7996	2.59637e-07
rno-miR-340-5p	Fema	8wks/2wks	1.56922	9.68645e-07	0.000342815	8	10.7996	2.59637e-07
rno-miR-340-5p	Fema	8wks/6wks	1.52693	9.68645e-07	0.000625637	8	10.7996	2.59637e-07
rno-miR-341	Male	104wks/2wks	0.0486454	1.55954e-44	1.50506e-45	8	5048.27	4.60191e-46
rno-miR-341	Male	15wks/2wks	0.0486529	1.55954e-44	3.45295e-46	8	5048.27	4.60191e-46
rno-miR-341	Male	21wks/2wks	0.0486975	1.55954e-44	1.37555e-45	8	5048.27	4.60191e-46
rno-miR-341	Male	52wks/2wks	0.0486837	1.55954e-44	1.48933e-45	8	5048.27	4.60191e-46
rno-miR-341	Male	5wks/2wks	0.0487255	1.55954e-44	2.67055e-45	8	5048.27	4.60191e-46
rno-miR-341	Male	6wks/2wks	0.0486792	1.55954e-44	3.04647e-46	8	5048.27	4.60191e-46
rno-miR-341	Male	78wks/2wks	0.0486529	1.55954e-44	3.45295e-46	8	5048.27	4.60191e-46
rno-miR-341	Male	8wks/2wks	0.04871	1.55954e-44	5.7736e-46	8	5048.27	4.60191e-46
rno-miR-341	Fema	104wks/2wks	0.221216	4.13909e-05	1.54381e-06	8	7.31083	1.49542e-05
rno-miR-341	Fema	15wks/2wks	0.205052	4.13909e-05	9.3071e-07	8	7.31083	1.49542e-05
rno-miR-341	Fema	21wks/2wks	0.217764	4.13909e-05	1.6356e-06	8	7.31083	1.49542e-05
rno-miR-341	Fema	52wks/2wks	0.205052	4.13909e-05	9.3071e-07	8	7.31083	1.49542e-05
rno-miR-341	Fema	5wks/2wks	0.219811	4.13909e-05	2.57102e-06	8	7.31083	1.49542e-05
rno-miR-341	Fema	6wks/2wks	0.233438	4.13909e-05	6.06837e-06	8	7.31083	1.49542e-05
rno-miR-341	Fema	78wks/2wks	0.303928	4.13909e-05	7.55378e-05	8	7.31083	1.49542e-05
rno-miR-341	Fema	8wks/2wks	0.20698	4.13909e-05	1.62102e-06	8	7.31083	1.49542e-05
rno-miR-342-3p	Male	104wks/6wks	3.28895	0.0399929	0.00431673	8	2.68258	0.0229468
rno-miR-342-3p	Male	78wks/2wks	2.74294	0.0399929	0.010012	8	2.68258	0.0229468
rno-miR-342-3p	Male	78wks/6wks	3.76071	0.0399929	0.00110338	8	2.68258	0.0229468
rno-miR-342-3p	Fema	104wks/2wks	2.05506	0.0328861	0.00216054	8	2.71455	0.0204549
rno-miR-342-3p	Fema	104wks/52wks	2.02345	0.0328861	0.00264487	8	2.71455	0.0204549
rno-miR-342-3p	Fema	104wks/5wks	2.25064	0.0328861	0.000684738	8	2.71455	0.0204549
rno-miR-345-5p	Male	52wks/2wks	1.50713	0.000129881	9.17089e-05	8	6.56766	5.23784e-05
rno-miR-345-5p	Male	5wks/2wks	1.72442	0.000129881	1.84762e-06	8	6.56766	5.23784e-05
rno-miR-345-5p	Male	6wks/2wks	1.54527	0.000129881	2.05371e-05	8	6.56766	5.23784e-05
rno-miR-345-5p	Male	78wks/2wks	1.53592	0.000129881	2.66392e-05	8	6.56766	5.23784e-05
rno-miR-347	Fema	104wks/2wks	2.80657	0.0031253	0.00758489	8	4.15355	0.00161098
rno-miR-347	Fema	15wks/2wks	5.31804	0.0031253	7.65406e-05	8	4.15355	0.00161098
rno-miR-347	Fema	21wks/2wks	3.2123	0.0031253	0.00325978	8	4.15355	0.00161098
rno-miR-347	Fema	52wks/2wks	7.09665	0.0031253	7.75067e-06	8	4.15355	0.00161098
rno-miR-347	Fema	5wks/2wks	3.53889	0.0031253	0.00194845	8	4.15355	0.00161098
rno-miR-347	Fema	6wks/2wks	3.50807	0.0031253	0.00231099	8	4.15355	0.00161098
rno-miR-347	Fema	78wks/2wks	2.82435	0.0031253	0.00837226	8	4.15355	0.00161098
rno-miR-347	Fema	8wks/2wks	3.03111	0.0031253	0.0062798	8	4.15355	0.00161098
rno-miR-34a	Male	104wks/15wks	3.16547	1.58126e-17	1.16682e-09	8	78.8854	1.91826e-18
rno-miR-34a	Male	104wks/21wks	2.77871	1.58126e-17	3.16375e-08	8	78.8854	1.91826e-18
rno-miR-34a	Male	104wks/2wks	10.634	1.58126e-17	9.46078e-18	8	78.8854	1.91826e-18
rno-miR-34a	Male	104wks/5wks	2.44336	1.58126e-17	5.50472e-07	8	78.8854	1.91826e-18
rno-miR-34a	Male	104wks/6wks	2.76888	1.58126e-17	1.43197e-08	8	78.8854	1.91826e-18
rno-miR-34a	Male	104wks/8wks	2.81703	1.58126e-17	1.37891e-08	8	78.8854	1.91826e-18
rno-miR-34a	Male	15wks/2wks	3.35937	1.58126e-17	1.0569e-10	8	78.8854	1.91826e-18
rno-miR-34a	Male	21wks/2wks	3.82695	1.58126e-17	2.69488e-11	8	78.8854	1.91826e-18
rno-miR-34a	Male	52wks/15wks	3.71905	1.58126e-17	2.0305e-11	8	78.8854	1.91826e-18
rno-miR-34a	Male	52wks/21wks	3.26465	1.58126e-17	3.51798e-10	8	78.8854	1.91826e-18
rno-miR-34a	Male	52wks/2wks	12.4937	1.58126e-17	1.42474e-18	8	78.8854	1.91826e-18
rno-miR-34a	Male	52wks/5wks	2.87066	1.58126e-17	2.24691e-08	8	78.8854	1.91826e-18
rno-miR-34a	Male	52wks/6wks	3.25311	1.58126e-17	6.24112e-10	8	78.8854	1.91826e-18
rno-miR-34a	Male	52wks/8wks	3.30968	1.58126e-17	1.45043e-10	8	78.8854	1.91826e-18
rno-miR-34a	Male	5wks/2wks	4.35219	1.58126e-17	4.87535e-12	8	78.8854	1.91826e-18
rno-miR-34a	Male	6wks/2wks	3.84053	1.58126e-17	7.79236e-12	8	78.8854	1.91826e-18
rno-miR-34a	Male	78wks/15wks	3.93719	1.58126e-17	4.0358e-12	8	78.8854	1.91826e-18
rno-miR-34a	Male	78wks/21wks	3.45614	1.58126e-17	7.69348e-11	8	78.8854	1.91826e-18
rno-miR-34a	Male	78wks/2wks	13.2265	1.58126e-17	1.94189e-19	8	78.8854	1.91826e-18
rno-miR-34a	Male	78wks/5wks	3.03904	1.58126e-17	3.17939e-09	8	78.8854	1.91826e-18
rno-miR-34a	Male	78wks/6wks	3.44392	1.58126e-17	6.76268e-11	8	78.8854	1.91826e-18
rno-miR-34a	Male	78wks/8wks	3.50381	1.58126e-17	4.33202e-11	8	78.8854	1.91826e-18
rno-miR-34a	Male	8wks/2wks	3.77488	1.58126e-17	1.7533e-11	8	78.8854	1.91826e-18
rno-miR-34a	Fema	104wks/15wks	3.05027	2.93366e-12	3.7446e-09	8	30.8674	3.52846e-13
rno-miR-34a	Fema	104wks/21wks	2.28416	2.93366e-12	1.22892e-06	8	30.8674	3.52846e-13
rno-miR-34a	Fema	104wks/2wks	7.10503	2.93366e-12	2.05959e-15	8	30.8674	3.52846e-13
rno-miR-34a	Fema	104wks/52wks	1.5468	2.93366e-12	0.00390028	8	30.8674	3.52846e-13
rno-miR-34a	Fema	104wks/5wks	2.39903	2.93366e-12	4.83204e-07	8	30.8674	3.52846e-13
rno-miR-34a	Fema	104wks/6wks	2.27171	2.93366e-12	1.88801e-06	8	30.8674	3.52846e-13
rno-miR-34a	Fema	104wks/8wks	2.6708	2.93366e-12	6.76691e-08	8	30.8674	3.52846e-13
rno-miR-34a	Fema	15wks/2wks	2.32931	2.93366e-12	1.27353e-06	8	30.8674	3.52846e-13
rno-miR-34a	Fema	21wks/2wks	3.11056	2.93366e-12	3.35699e-09	8	30.8674	3.52846e-13
rno-miR-34a	Fema	52wks/15wks	1.97199	2.93366e-12	2.49838e-05	8	30.8674	3.52846e-13
rno-miR-34a	Fema	52wks/2wks	4.59338	2.93366e-12	3.28196e-12	8	30.8674	3.52846e-13
rno-miR-34a	Fema	52wks/5wks	1.55097	2.93366e-12	0.00384641	8	30.8674	3.52846e-13
rno-miR-34a	Fema	52wks/8wks	1.72666	2.93366e-12	0.000451548	8	30.8674	3.52846e-13
rno-miR-34a	Fema	5wks/2wks	2.96162	2.93366e-12	1.35616e-08	8	30.8674	3.52846e-13
rno-miR-34a	Fema	6wks/2wks	3.12762	2.93366e-12	6.17047e-09	8	30.8674	3.52846e-13
rno-miR-34a	Fema	78wks/15wks	2.08723	2.93366e-12	7.46704e-06	8	30.8674	3.52846e-13
rno-miR-34a	Fema	78wks/2wks	4.86181	2.93366e-12	1.26938e-12	8	30.8674	3.52846e-13
rno-miR-34a	Fema	78wks/5wks	1.6416	2.93366e-12	0.0013123	8	30.8674	3.52846e-13
rno-miR-34a	Fema	78wks/6wks	1.55448	2.93366e-12	0.00473697	8	30.8674	3.52846e-13
rno-miR-34a	Fema	78wks/8wks	1.82756	2.93366e-12	0.000142062	8	30.8674	3.52846e-13
rno-miR-34a	Fema	8wks/2wks	2.66027	2.93366e-12	1.40732e-07	8	30.8674	3.52846e-13
rno-miR-34b	Fema	15wks/6wks	7.32306	0.0308855	0.00547896	8	2.7546	0.0189983
rno-miR-34b	Fema	21wks/6wks	6.25314	0.0308855	0.00798658	8	2.7546	0.0189983
rno-miR-352	Male	104wks/2wks	1.5465	0.0198982	0.000899205	8	3.09334	0.0110256
rno-miR-352	Male	21wks/2wks	1.65307	0.0198982	0.000182671	8	3.09334	0.0110256
rno-miR-352	Male	52wks/2wks	1.53843	0.0198982	0.00100757	8	3.09334	0.0110256
rno-miR-352	Male	8wks/2wks	1.53475	0.0198982	0.000782929	8	3.09334	0.0110256
rno-miR-352	Fema	15wks/2wks	1.57486	0.00245063	0.000776999	8	4.31584	0.00122953
rno-miR-352	Fema	52wks/2wks	1.60741	0.00245063	0.000487477	8	4.31584	0.00122953
rno-miR-352	Fema	78wks/2wks	1.68816	0.00245063	0.000156127	8	4.31584	0.00122953
rno-miR-352	Fema	78wks/5wks	1.50442	0.00245063	0.001891	8	4.31584	0.00122953
rno-miR-352	Fema	8wks/2wks	1.52013	0.00245063	0.00216701	8	4.31584	0.00122953
rno-miR-3559-5p	Male	104wks/2wks	1.74355	0.000618964	0.000223008	8	5.40393	0.00026585
rno-miR-3559-5p	Male	15wks/2wks	1.91769	0.000618964	1.47763e-05	8	5.40393	0.00026585
rno-miR-3559-5p	Male	21wks/2wks	1.79706	0.000618964	0.000112885	8	5.40393	0.00026585
rno-miR-3559-5p	Male	52wks/2wks	2.0359	0.000618964	7.99495e-06	8	5.40393	0.00026585
rno-miR-3559-5p	Male	5wks/2wks	2.01813	0.000618964	1.27643e-05	8	5.40393	0.00026585
rno-miR-3559-5p	Male	6wks/2wks	1.67168	0.000618964	0.000304116	8	5.40393	0.00026585
rno-miR-3559-5p	Male	78wks/2wks	1.57805	0.000618964	0.00111121	8	5.40393	0.00026585
rno-miR-3559-5p	Male	8wks/2wks	1.64424	0.000618964	0.00054534	8	5.40393	0.00026585
rno-miR-3559-5p	Fema	52wks/2wks	1.50738	0.0123893	0.000522639	8	3.30614	0.00698226
rno-miR-3559-5p	Fema	8wks/2wks	1.60206	0.0123893	0.000141798	8	3.30614	0.00698226
rno-miR-3563-3p	Male	104wks/2wks	0.0400462	4.80252e-27	1.0909e-27	8	349.38	3.62158e-28
rno-miR-3563-3p	Male	15wks/2wks	0.040029	4.80252e-27	2.55489e-28	8	349.38	3.62158e-28
rno-miR-3563-3p	Male	21wks/2wks	0.0400243	4.80252e-27	9.82946e-28	8	349.38	3.62158e-28
rno-miR-3563-3p	Male	52wks/2wks	0.0398749	4.80252e-27	1.02877e-27	8	349.38	3.62158e-28
rno-miR-3563-3p	Male	5wks/2wks	0.0399371	4.80252e-27	1.83555e-27	8	349.38	3.62158e-28
rno-miR-3563-3p	Male	6wks/2wks	0.0400212	4.80252e-27	2.24251e-28	8	349.38	3.62158e-28
rno-miR-3563-3p	Male	78wks/2wks	0.040029	4.80252e-27	2.55489e-28	8	349.38	3.62158e-28
rno-miR-3563-3p	Male	8wks/2wks	0.0398671	4.80252e-27	4.02742e-28	8	349.38	3.62158e-28
rno-miR-3563-3p	Fema	104wks/2wks	0.0596311	3.17503e-47	2.19215e-49	8	5359.25	4.3643e-49
rno-miR-3563-3p	Fema	15wks/2wks	0.0594639	3.17503e-47	4.11021e-49	8	5359.25	4.3643e-49
rno-miR-3563-3p	Fema	21wks/2wks	0.0596016	3.17503e-47	3.42686e-49	8	5359.25	4.3643e-49
rno-miR-3563-3p	Fema	52wks/2wks	0.0594639	3.17503e-47	4.11021e-49	8	5359.25	4.3643e-49
rno-miR-3563-3p	Fema	5wks/2wks	0.0598913	3.17503e-47	7.13528e-49	8	5359.25	4.3643e-49
rno-miR-3563-3p	Fema	6wks/2wks	0.0600299	3.17503e-47	1.09401e-48	8	5359.25	4.3643e-49
rno-miR-3563-3p	Fema	78wks/2wks	0.0594639	3.17503e-47	4.11021e-49	8	5359.25	4.3643e-49
rno-miR-3563-3p	Fema	8wks/2wks	0.0597529	3.17503e-47	1.022e-48	8	5359.25	4.3643e-49
rno-miR-3593-3p	Male	104wks/2wks	7.54792	0.0348915	0.00572603	8	2.76151	0.0199053
rno-miR-3593-3p	Male	21wks/2wks	7.51034	0.0348915	0.00569233	8	2.76151	0.0199053
rno-miR-3593-3p	Male	52wks/2wks	8.91359	0.0348915	0.00304562	8	2.76151	0.0199053
rno-miR-3593-3p	Male	5wks/2wks	6.73493	0.0348915	0.00982445	8	2.76151	0.0199053
rno-miR-3593-3p	Male	6wks/2wks	11.8005	0.0348915	0.00060465	8	2.76151	0.0199053
rno-miR-361	Male	104wks/2wks	2.11689	1.02785e-07	9.56033e-08	8	13.8383	2.6286e-08
rno-miR-361	Male	15wks/2wks	2.4033	1.02785e-07	1.44248e-09	8	13.8383	2.6286e-08
rno-miR-361	Male	21wks/2wks	2.29321	1.02785e-07	1.19327e-08	8	13.8383	2.6286e-08
rno-miR-361	Male	52wks/2wks	2.46185	1.02785e-07	2.22704e-09	8	13.8383	2.6286e-08
rno-miR-361	Male	52wks/5wks	1.51082	1.02785e-07	0.00114861	8	13.8383	2.6286e-08
rno-miR-361	Male	5wks/2wks	1.62948	1.02785e-07	0.000113238	8	13.8383	2.6286e-08
rno-miR-361	Male	6wks/2wks	1.88929	1.02785e-07	7.53611e-07	8	13.8383	2.6286e-08
rno-miR-361	Male	78wks/2wks	2.09591	1.02785e-07	4.92162e-08	8	13.8383	2.6286e-08
rno-miR-361	Male	8wks/2wks	2.31688	1.02785e-07	5.12882e-09	8	13.8383	2.6286e-08
rno-miR-361	Fema	104wks/2wks	1.63292	1.76975e-06	2.89045e-05	8	10.1475	5.16936e-07
rno-miR-361	Fema	15wks/2wks	1.79683	1.76975e-06	2.49316e-06	8	10.1475	5.16936e-07
rno-miR-361	Fema	21wks/2wks	1.96895	1.76975e-06	1.6404e-07	8	10.1475	5.16936e-07
rno-miR-361	Fema	52wks/2wks	1.99362	1.76975e-06	1.30484e-07	8	10.1475	5.16936e-07
rno-miR-361	Fema	78wks/2wks	1.75139	1.76975e-06	5.18954e-06	8	10.1475	5.16936e-07
rno-miR-361	Fema	8wks/2wks	2.07357	1.76975e-06	7.31834e-08	8	10.1475	5.16936e-07
rno-miR-361	Fema	8wks/5wks	1.55718	1.76975e-06	0.000115396	8	10.1475	5.16936e-07
rno-miR-362-ast	Fema	15wks/2wks	1.52392	2.96754e-05	6.12977e-06	8	7.59886	1.02997e-05
rno-miR-362-ast	Fema	52wks/2wks	1.59575	2.96754e-05	1.08262e-06	8	7.59886	1.02997e-05
rno-miR-362-ast	Fema	78wks/2wks	1.50259	2.96754e-05	1.04227e-05	8	7.59886	1.02997e-05
rno-miR-362-ast	Fema	8wks/2wks	1.63055	2.96754e-05	7.70629e-07	8	7.59886	1.02997e-05
rno-miR-363	Fema	104wks/15wks	4.00677	0.0300682	0.00110018	8	2.77526	0.0182889
rno-miR-363	Fema	104wks/21wks	3.75849	0.0300682	0.00162041	8	2.77526	0.0182889
rno-miR-363	Fema	104wks/2wks	3.45866	0.0300682	0.00302223	8	2.77526	0.0182889
rno-miR-363	Fema	104wks/52wks	4.00677	0.0300682	0.00110018	8	2.77526	0.0182889
rno-miR-363	Fema	104wks/5wks	3.97274	0.0300682	0.00115388	8	2.77526	0.0182889
rno-miR-363	Fema	104wks/6wks	3.72657	0.0300682	0.00203225	8	2.77526	0.0182889
rno-miR-363	Fema	104wks/8wks	4.23517	0.0300682	0.000832923	8	2.77526	0.0182889
rno-miR-365	Male	104wks/2wks	2.47983	4.10211e-11	3.32968e-10	8	26.3309	9.10128e-12
rno-miR-365	Male	15wks/2wks	2.86591	4.10211e-11	3.15686e-12	8	26.3309	9.10128e-12
rno-miR-365	Male	21wks/2wks	3.26172	4.10211e-11	5.20164e-13	8	26.3309	9.10128e-12
[truncated: 1,030 more rows]
