# Supplementary material for: Sex and age differences in the expression of liver microRNAs during the life span of F344 rats
Source: Biol Sex Differ. 2017 Feb 3;8:6. doi: 10.1186/s13293-017-0127-9 (PMC5291947; doi:10.1186/s13293-017-0127-9)
Supplement: Additional file 2: — 214 miRNAs differentially expressed by age and/or sex. Each miRNA is shown as differentially expressed by age, sex, or both age and sex, along with the k-means cluster number from Fig. 2 and chromosome mapping position. (XLSX 20 kb) [file 13293_2017_127_MOESM2_ESM.xlsx]

## Sheet: Additional File 2
miRNA_Symbol	Agilent_Probe_ID	K-means_Cluster	Age_Effect	Sex_Effect	Chromosome
rno-let-7a-1-ast	A_26_P00003146	1	Y	N	17
rno-miR-1249	A_26_P00003325	1	Y	N	7
rno-miR-130b	A_26_P00001345	1	Y	N	11
rno-miR-146b	A_26_P00002469	1	Y	N	1
rno-miR-181c	A_26_P00001405	1	Y	N	19
rno-miR-182	A_26_P00001808	1	Y	N	4
rno-miR-183	A_26_P00001414	1	Y	Y	4
rno-miR-191-ast	A_26_P00003175	1	Y	Y	8
rno-miR-19b-1-ast	A_26_P00003067	1	Y	N	15
rno-miR-20a-ast	A_26_P00001984	1	Y	N	15
rno-miR-296-ast	A_26_P00002140	1	Y	N	3
rno-miR-326	A_26_P00001023	1	Y	Y	1
rno-miR-327	A_26_P00001027	1	Y	N	20
rno-miR-339-3p	A_26_P00001071	1	Y	Y	12
rno-miR-33-ast	A_26_P00003349	1	Y	N	7
rno-miR-340-3p	A_26_P00001080	1	Y	Y	10
rno-miR-363	A_26_P00002784	1	Y	N	X
rno-miR-370	A_26_P00002803	1	Y	N	6
rno-miR-374	A_26_P00001715	1	Y	Y	X
rno-miR-377	A_26_P00002719	1	Y	N	6
rno-miR-379-ast	A_26_P00002149	1	Y	Y	6
rno-miR-380-ast	A_26_P00002863	1	Y	N	6
rno-miR-382-ast	A_26_P00002158	1	Y	N	6
rno-miR-433	A_26_P00002593	1	Y	N	6
rno-miR-485	A_26_P00001698	1	Y	N	6
rno-miR-496	A_26_P00003165	1	Y	N	6
rno-miR-503	A_26_P00001729	1	Y	N	X
rno-miR-505-ast	A_26_P00002736	1	Y	Y	X
rno-miR-539	A_26_P00001648	1	Y	N	6
rno-miR-543-ast	A_26_P00002148	1	Y	N	6
rno-miR-598-3p	A_26_P00001888	1	Y	Y	15
rno-miR-672	A_26_P00001896	1	Y	N	X
rno-miR-674-5p	A_26_P00001903	1	Y	N	3
rno-miR-878	A_26_P00001779	1	Y	N	X
rno-miR-127-ast	A_26_P00002752	2	Y	N	6
rno-miR-322-ast	A_26_P00001956	2	Y	N	X
rno-miR-337-ast	A_26_P00002930	2	Y	N	6
rno-miR-341	A_26_P00001083	2	Y	Y	6
rno-miR-3563-3p	A_26_P00003244	2	Y	N	6
rno-miR-369-5p	A_26_P00001709	2	Y	N	6
rno-miR-376b-5p	A_26_P00001678	2	Y	N	6
rno-miR-382	A_26_P00001697	2	Y	Y	6
rno-miR-409-5p	A_26_P00002946	2	Y	N	6
rno-miR-410	A_26_P00001841	2	Y	Y	6
rno-miR-431	A_26_P00001585	2	Y	Y	6
rno-miR-434-ast	A_26_P00003377	2	Y	Y	6
rno-miR-455	A_26_P00001855	2	Y	N	5
rno-miR-487b	A_26_P00002745	2	Y	N	6
rno-miR-495	A_26_P00001869	2	Y	N	6
rno-miR-541	A_26_P00001652	2	Y	N	6
rno-miR-542-3p	A_26_P00001658	2	Y	N	X
rno-miR-542-5p	A_26_P00001656	2	Y	N	X
rno-miR-582	A_26_P00002634	2	Y	N	2
rno-miR-127	A_26_P00001337	3	Y	Y	6
rno-miR-136	A_26_P00001358	3	Y	N	6
rno-miR-136-ast	A_26_P00002112	3	Y	N	6
rno-miR-154	A_26_P00002585	3	Y	N	6
rno-miR-154-ast	A_26_P00002748	3	Y	Y	6
rno-miR-299	A_26_P00001545	3	Y	N	6
rno-miR-300-3p	A_26_P00002591	3	Y	Y	6
rno-miR-329	A_26_P00001036	3	Y	Y	6
rno-miR-337	A_26_P00001058	3	Y	N	6
rno-miR-376a	A_26_P00001686	3	Y	Y	6
rno-miR-376b-3p	A_26_P00001681	3	Y	Y	6
rno-miR-376c	A_26_P00001672	3	Y	Y	6
rno-miR-379	A_26_P00001665	3	Y	Y	6
rno-miR-381	A_26_P00002852	3	Y	Y	6
rno-miR-411	A_26_P00001842	3	Y	Y	6
rno-miR-411-ast	A_26_P00003394	3	Y	N	6
rno-miR-434	A_26_P00001853	3	Y	Y	6
rno-miR-483	A_26_P00001618	3	Y	N	1
rno-miR-675-ast	A_26_P00002822	3	Y	N	1
rno-miR-1	A_26_P00001634	4	Y	N	18
rno-miR-133b	A_26_P00001636	4	Y	N	9
rno-miR-150-ast	A_26_P00003290	4	Y	N	1
rno-miR-194-ast	A_26_P00002857	4	Y	N	1
rno-miR-206	A_26_P00001467	4	Y	N	9
rno-miR-30c-2-ast	A_26_P00002077	4	Y	N	9
rno-miR-320	A_26_P00001557	4	Y	N	15
rno-miR-34b	A_26_P00002771	4	Y	Y	8
rno-miR-499	A_26_P00001738	4	Y	N	3
rno-miR-532-3p	A_26_P00001881	4	Y	Y	X
rno-miR-664	A_26_P00001744	4	Y	N	18
rno-miR-674-3p	A_26_P00001908	4	Y	N	3
rno-miR-7a-1-ast	A_26_P00001987	4	Y	N	17
rno-miR-99a-ast	A_26_P00002084	4	Y	Y	11
rno-miR-10b	A_26_P00001188	5	Y	N	3
rno-miR-139-3p	A_26_P00001371	5	Y	Y	1
rno-miR-18a	A_26_P00001204	5	Y	N	15
rno-miR-192-ast	A_26_P00003072	5	Y	N	1
rno-miR-193-ast	A_26_P00002120	5	Y	N	10
rno-miR-1949	A_26_P00002741	5	Y	N	18
rno-miR-202-ast	A_26_P00003432	5	Y	N	1
rno-miR-219-5p	A_26_P00001494	5	Y	N	3
rno-miR-221	A_26_P00002590	5	Y	Y	X
rno-miR-29c-ast	A_26_P00002060	5	Y	N	13
rno-miR-301a	A_26_P00001006	5	Y	N	10
rno-miR-328a	A_26_P00002186	5	Y	N	19
rno-miR-33	A_26_P00001271	5	Y	N	7
rno-miR-331	A_26_P00001043	5	Y	N	7
rno-miR-340-5p	A_26_P00001078	5	Y	Y	10
rno-miR-3593-3p	A_26_P00003337	5	Y	N	6
rno-miR-375	A_26_P00001826	5	Y	N	9
rno-miR-423-ast	A_26_P00002716	5	Y	N	10
rno-miR-425	A_26_P00001848	5	Y	Y	8
rno-miR-429	A_26_P00001572	5	Y	N	5
rno-miR-450a	A_26_P00002800	5	Y	N	X
rno-miR-455-ast	A_26_P00002919	5	Y	N	5
rno-miR-466b	A_26_P00001751	5	Y	N	17
rno-miR-505	A_26_P00001736	5	Y	N	X
rno-miR-532-5p	A_26_P00001876	5	Y	N	X
rno-miR-802	A_26_P00002889	5	Y	Y	11
rno-miR-100	A_26_P00001299	6	Y	Y	8
rno-miR-125a-5p	A_26_P00001320	6	Y	N	1
rno-miR-126-ast	A_26_P00002106	6	Y	N	3
rno-miR-142-5p	A_26_P00001378	6	Y	N	10
rno-miR-144	A_26_P00001383	6	Y	Y	10
rno-miR-150	A_26_P00001393	6	Y	Y	1
rno-miR-17-5p	A_26_P00001197	6	Y	N	X
rno-miR-181a	A_26_P00002586	6	Y	N	3
rno-miR-186	A_26_P00002588	6	Y	N	2
rno-miR-200a	A_26_P00001458	6	Y	N	5
rno-miR-200b	A_26_P00001459	6	Y	Y	5
rno-miR-203	A_26_P00001462	6	Y	Y	6
rno-miR-210	A_26_P00001473	6	Y	N	1
rno-miR-212	A_26_P00001479	6	Y	N	10
rno-miR-214	A_26_P00001482	6	Y	N	13
rno-miR-22-ast	A_26_P00002016	6	Y	N	10
rno-miR-290	A_26_P00003360	6	Y	Y	1
rno-miR-30a-ast	A_26_P00002604	6	Y	N	9
rno-miR-30e-ast	A_26_P00002067	6	Y	N	5
rno-miR-31-ast	A_26_P00003123	6	Y	Y	5
rno-miR-338	A_26_P00001066	6	Y	N	10
rno-miR-342-3p	A_26_P00001091	6	Y	Y	6
rno-miR-345-5p	A_26_P00001107	6	Y	N	6
rno-miR-347	A_26_P00001120	6	Y	N	N/A
rno-miR-352	A_26_P00001141	6	Y	N	N/A
rno-miR-361	A_26_P00001608	6	Y	N	X
rno-miR-362-ast	A_26_P00003329	6	Y	N	X
rno-miR-378-ast	A_26_P00002165	6	Y	N	18
rno-miR-466b-1-ast	A_26_P00003231	6	Y	N	17
rno-miR-466b-2-ast	A_26_P00003390	6	Y	Y	17
rno-miR-511-ast	A_26_P00003298	6	Y	N	17
rno-miR-7a	A_26_P00001135	6	Y	N	17
rno-miR-872	A_26_P00001767	6	Y	N	5
rno-miR-93	A_26_P00001286	6	Y	N	12
rno-miR-96	A_26_P00001289	6	Y	Y	4
rno-miR-106b	A_26_P00001307	7	Y	N	12
rno-miR-140	A_26_P00001048	7	Y	N	19
rno-miR-140-ast	A_26_P00001972	7	Y	N	19
rno-miR-148b-3p	A_26_P00001064	7	Y	N	7
rno-miR-152	A_26_P00001395	7	Y	Y	10
rno-miR-223	A_26_P00001511	7	Y	N	X
rno-miR-25	A_26_P00001220	7	Y	N	12
rno-miR-28	A_26_P00001234	7	Y	N	11
rno-miR-322	A_26_P00001001	7	Y	N	X
rno-miR-324-3p	A_26_P00001011	7	Y	N	10
rno-miR-335	A_26_P00001051	7	Y	N	N/A
rno-miR-34a	A_26_P00001280	7	Y	N	5
rno-miR-3559-5p	A_26_P00003280	7	Y	N	X
rno-miR-494	A_26_P00002855	7	N	Y	6
rno-miR-652	A_26_P00001953	7	N	Y	X
rno-miR-652-ast	A_26_P00002949	7	Y	N	X
rno-miR-98	A_26_P00002263	7	Y	N	X
rno-miR-101a	A_26_P00002576	8	Y	N	5
rno-miR-103	A_26_P00001305	8	Y	N	3
rno-miR-107	A_26_P00001309	8	Y	Y	1
rno-miR-10a-5p	A_26_P00001181	8	Y	Y	10
rno-miR-1224	A_26_P00002662	8	Y	N	11
rno-miR-142-3p	A_26_P00001379	8	Y	N	10
rno-miR-146a	A_26_P00001390	8	Y	N	10
rno-miR-151	A_26_P00001152	8	Y	Y	7
rno-miR-15b	A_26_P00001191	8	Y	N	2
rno-miR-193	A_26_P00001438	8	Y	N	10
rno-miR-195	A_26_P00001443	8	Y	Y	10
rno-miR-19a	A_26_P00001209	8	Y	N	15
rno-miR-27a	A_26_P00002573	8	Y	N	19
rno-miR-30a	A_26_P00001260	8	Y	Y	9
rno-miR-30b-5p	A_26_P00001253	8	Y	N	N/A
rno-miR-30c	A_26_P00002254	8	Y	N	9
rno-miR-30d	A_26_P00001258	8	Y	N	7
rno-miR-30e	A_26_P00001251	8	Y	N	5
rno-miR-31	A_26_P00001262	8	Y	Y	5
rno-miR-365	A_26_P00002592	8	Y	N	10
rno-miR-378	A_26_P00001732	8	Y	N	18
rno-miR-451	A_26_P00001590	8	Y	N	10
rno-miR-497	A_26_P00001749	8	Y	Y	10
rno-let-7b	A_26_P00001160	9	Y	Y	7
rno-let-7c	A_26_P00001161	9	Y	Y	7
rno-let-7d	A_26_P00001028	9	Y	N	17
rno-miR-101b	A_26_P00002566	9	Y	N	1
rno-miR-122-ast	A_26_P00003396	9	Y	N	18
rno-miR-125b-5p	A_26_P00001327	9	Y	Y	8
rno-miR-143	A_26_P00001381	9	Y	N	18
rno-miR-16	A_26_P00002568	9	Y	N	2
rno-miR-194	A_26_P00001441	9	Y	N	13
rno-miR-19b	A_26_P00001206	9	Y	N	X
rno-miR-23a	A_26_P00001214	9	Y	N	19
rno-miR-23b	A_26_P00001216	9	Y	Y	17
rno-miR-24	A_26_P00001219	9	Y	N	19
rno-miR-26a	A_26_P00002571	9	Y	N	8
rno-miR-26b	A_26_P00001228	9	Y	N	9
rno-miR-27b	A_26_P00002572	9	Y	Y	17
rno-miR-29a	A_26_P00001241	9	Y	Y	4
rno-miR-29b	A_26_P00002574	9	Y	Y	13
rno-miR-29c	A_26_P00001245	9	Y	N	1
rno-miR-92a	A_26_P00001282	9	Y	Y	X
rno-miR-99a	A_26_P00001293	9	Y	Y	11
rno-let-7a	A_26_P00001158	10	Y	N	8
rno-let-7f	A_26_P00001167	10	Y	N	X
rno-miR-122	A_26_P00001312	10	Y	Y	18
rno-miR-192	A_26_P00001436	10	Y	N	1
rno-miR-21	A_26_P00001210	10	Y	Y	10
rno-miR-22	A_26_P00001213	10	Y	Y	10
