# Supplementary material for: Sex and age differences in the expression of liver microRNAs during the life span of F344 rats
Source: Biol Sex Differ. 2017 Feb 3;8:6. doi: 10.1186/s13293-017-0127-9 (PMC5291947; doi:10.1186/s13293-017-0127-9)
Supplement: Additional file 3: — Age-related differences in miRNA expression. Identification of miRNAs in Venn diagrams in Fig. 5. (XLSX 26 kb) [file 13293_2017_127_MOESM3_ESM.xlsx]

## Sheet: Young vs Adult
Young vs Adult_Male_Unique miRNA (44)	Young vs Adult_Female_Unique miRNA (16)	Young vs Adult_Male and Female_Common miRNA (115)
rno-let-7a	rno-miR-181a	rno-let-7b
rno-let-7c	rno-miR-182	rno-miR-101a
rno-let-7f	rno-miR-200a	rno-miR-103
rno-miR-100	rno-miR-200b	rno-miR-107
rno-miR-10b	rno-miR-203	rno-miR-10a-5p
rno-miR-1224	rno-miR-20a-ast	rno-miR-122
rno-miR-125b-5p	rno-miR-210	rno-miR-122-ast
rno-miR-143	rno-miR-320	rno-miR-127
rno-miR-15b	rno-miR-322	rno-miR-127-ast
rno-miR-194-ast	rno-miR-339-3p	rno-miR-136
rno-miR-19b-1-ast	rno-miR-429	rno-miR-136-ast
rno-miR-218	rno-miR-450a	rno-miR-139-3p
rno-miR-221	rno-miR-455-ast	rno-miR-140
rno-miR-223	rno-miR-499	rno-miR-140-ast
rno-miR-23b	rno-miR-505-ast	rno-miR-142-3p
rno-miR-24	rno-miR-664	rno-miR-142-5p
rno-miR-25		rno-miR-144
rno-miR-26a		rno-miR-146a
rno-miR-30c		rno-miR-148b-3p
rno-miR-30d		rno-miR-150
rno-miR-30e-ast		rno-miR-151
rno-miR-326		rno-miR-154
rno-miR-340-3p		rno-miR-154-ast
rno-miR-352		rno-miR-16
rno-miR-3558-3p		rno-miR-181c
rno-miR-3559-5p		rno-miR-186
rno-miR-3593-3p		rno-miR-18a
rno-miR-362-ast		rno-miR-192
rno-miR-370		rno-miR-192-ast
rno-miR-379-ast		rno-miR-193
rno-miR-433		rno-miR-193-ast
rno-miR-466b-1-ast		rno-miR-194
rno-miR-484		rno-miR-195
rno-miR-485		rno-miR-202-ast
rno-miR-496		rno-miR-21
rno-miR-511-ast		rno-miR-212
rno-miR-532-5p		rno-miR-219-5p
rno-miR-539		rno-miR-22
rno-miR-541-ast		rno-miR-22-ast
rno-miR-598-3p		rno-miR-23a
rno-miR-674-3p		rno-miR-26b
rno-miR-98		rno-miR-27a
rno-miR-99a		rno-miR-28
rno-miR-99a-ast		rno-miR-290
		rno-miR-296-ast
		rno-miR-299
		rno-miR-29a
		rno-miR-29b
		rno-miR-29c
		rno-miR-29c-ast
		rno-miR-300-3p
		rno-miR-30a
		rno-miR-30a-ast
		rno-miR-30b-5p
		rno-miR-30e
		rno-miR-31
		rno-miR-31-ast
		rno-miR-322-ast
		rno-miR-324-3p
		rno-miR-328a
		rno-miR-329
		rno-miR-33
		rno-miR-335
		rno-miR-337
		rno-miR-337-ast
		rno-miR-338
		rno-miR-341
		rno-miR-347
		rno-miR-34a
		rno-miR-3563-3p
		rno-miR-361
		rno-miR-365
		rno-miR-369-5p
		rno-miR-375
		rno-miR-376a
		rno-miR-376b-3p
		rno-miR-376b-5p
		rno-miR-376c
		rno-miR-377
		rno-miR-378
		rno-miR-378-ast
		rno-miR-379
		rno-miR-380-ast
		rno-miR-381
		rno-miR-382
		rno-miR-382-ast
		rno-miR-409-5p
		rno-miR-410
		rno-miR-411
		rno-miR-411-ast
		rno-miR-423-ast
		rno-miR-425
		rno-miR-431
		rno-miR-434
		rno-miR-434-ast
		rno-miR-451
		rno-miR-455
		rno-miR-483
		rno-miR-487b
		rno-miR-495
		rno-miR-497
		rno-miR-503
		rno-miR-505
		rno-miR-541
		rno-miR-542-3p
		rno-miR-542-5p
		rno-miR-543-ast
		rno-miR-582
		rno-miR-652-ast
		rno-miR-675-ast
		rno-miR-7a
		rno-miR-7a-1-ast
		rno-miR-802
		rno-miR-872
		rno-miR-96

## Sheet: Young vs Old
Young vs Old_Male_Unique miRNA (36)	Young vs Old_Female_Unique miRNA (23)	Young vs Old_Male and Female_Common miRNA (125)
rno-let-7a	rno-miR-1	rno-let-7b
rno-let-7d	rno-miR-152	rno-let-7c
rno-let-7d-ast	rno-miR-181a	rno-let-7f
rno-miR-100	rno-miR-194-ast	rno-miR-101a
rno-miR-10b	rno-miR-200a	rno-miR-101b
rno-miR-1224	rno-miR-206	rno-miR-103
rno-miR-125b-5p	rno-miR-210	rno-miR-107
rno-miR-146b	rno-miR-219-5p	rno-miR-10a-5p
rno-miR-15b	rno-miR-320	rno-miR-122
rno-miR-16	rno-miR-322	rno-miR-122-ast
rno-miR-183	rno-miR-339-3p	rno-miR-127
rno-miR-19b-1-ast	rno-miR-340-5p	rno-miR-127-ast
rno-miR-221	rno-miR-3545-3p	rno-miR-136
rno-miR-23b	rno-miR-374	rno-miR-136-ast
rno-miR-24	rno-miR-423-ast	rno-miR-139-3p
rno-miR-30a-ast	rno-miR-450a	rno-miR-140
rno-miR-30c-2-ast	rno-miR-466b-2-ast	rno-miR-140-ast
rno-miR-30d	rno-miR-499	rno-miR-142-3p
rno-miR-30e-ast	rno-miR-505-ast	rno-miR-142-5p
rno-miR-31-ast	rno-miR-672	rno-miR-144
rno-miR-322-ast	rno-miR-872	rno-miR-146a
rno-miR-331	rno-miR-92a	rno-miR-148b-3p
rno-miR-342-3p	rno-miR-99b	rno-miR-150
rno-miR-3559-5p		rno-miR-151
rno-miR-370		rno-miR-154
rno-miR-379-ast		rno-miR-154-ast
rno-miR-433		rno-miR-181c
rno-miR-466b-1-ast		rno-miR-186
rno-miR-484		rno-miR-18a
rno-miR-485		rno-miR-192
rno-miR-496		rno-miR-192-ast
rno-miR-532-5p		rno-miR-193
rno-miR-539		rno-miR-193-ast
rno-miR-541-ast		rno-miR-194
rno-miR-98		rno-miR-195
rno-miR-99a-ast		rno-miR-200b
		rno-miR-202-ast
		rno-miR-203
		rno-miR-20a-ast
		rno-miR-21
		rno-miR-212
		rno-miR-22
		rno-miR-22-ast
		rno-miR-223
		rno-miR-23a
		rno-miR-26a
		rno-miR-26b
		rno-miR-27a
		rno-miR-28
		rno-miR-290
		rno-miR-296-ast
		rno-miR-299
		rno-miR-29a
		rno-miR-29b
		rno-miR-29c
		rno-miR-29c-ast
		rno-miR-300-3p
		rno-miR-30a
		rno-miR-30b-5p
		rno-miR-30c
		rno-miR-30e
		rno-miR-31
		rno-miR-324-3p
		rno-miR-326
		rno-miR-328a
		rno-miR-329
		rno-miR-33
		rno-miR-335
		rno-miR-337
		rno-miR-337-ast
		rno-miR-338
		rno-miR-341
		rno-miR-347
		rno-miR-34a
		rno-miR-352
		rno-miR-3563-3p
		rno-miR-3593-3p
		rno-miR-361
		rno-miR-362-ast
		rno-miR-365
		rno-miR-369-5p
		rno-miR-376a
		rno-miR-376b-3p
		rno-miR-376b-5p
		rno-miR-376c
		rno-miR-377
		rno-miR-378
		rno-miR-378-ast
		rno-miR-379
		rno-miR-380-ast
		rno-miR-381
		rno-miR-382
		rno-miR-382-ast
		rno-miR-409-5p
		rno-miR-410
		rno-miR-411
		rno-miR-411-ast
		rno-miR-425
		rno-miR-429
		rno-miR-431
		rno-miR-434
		rno-miR-434-ast
		rno-miR-451
		rno-miR-455
		rno-miR-455-ast
		rno-miR-483
		rno-miR-487b
		rno-miR-495
		rno-miR-497
		rno-miR-503
		rno-miR-505
		rno-miR-541
		rno-miR-542-3p
		rno-miR-542-5p
		rno-miR-543-ast
		rno-miR-582
		rno-miR-652-ast
		rno-miR-664
		rno-miR-674-3p
		rno-miR-675-ast
		rno-miR-7a
		rno-miR-7a-1-ast
		rno-miR-802
		rno-miR-96
		rno-miR-99a

## Sheet: Adult vs Old
Adult vs Old_Male_Unique miRNA (11)	Adult vs Old_Female_Unique miRNA (8)	Adult vs Old_Male and Female_Common miRNA (6)
rno-miR-125b-5p	rno-miR-1	rno-miR-29a
rno-miR-146b	rno-miR-133b	rno-miR-29b
rno-miR-200b	rno-miR-182	rno-miR-29c
rno-miR-203	rno-miR-183	rno-miR-34a
rno-miR-221	rno-miR-18a	rno-miR-375
rno-miR-324-5p	rno-miR-206	rno-miR-466b-2-ast
rno-miR-455-ast	rno-miR-466b
rno-miR-598-3p	rno-miR-96
rno-miR-802
rno-miR-99a
rno-miR-99a-ast
