# Supplementary material for: Sex and age differences in the expression of liver microRNAs during the life span of F344 rats
Source: Biol Sex Differ. 2017 Feb 3;8:6. doi: 10.1186/s13293-017-0127-9 (PMC5291947; doi:10.1186/s13293-017-0127-9)
Supplement: Additional file 4: — 38 miRNAs with 2-week-old-specific expression. Identification of 2-week-old-specific miRNAs, along with expression level in each rat liver sample, k-means cluster number (from Fig. 2), differential expression by age and/or sex, and chromosome mapping position. (XLSX 34 kb) [file 13293_2017_127_MOESM4_ESM.xlsx]

## Sheet: Additional File 4
miRNA_Symbol	Agilent_Probe_ID	K-means_Cluster	Age_Effect	Sex_Effect	Chromosome	Expression (log2)_2week_F1_Young	Expression (log2)_2week_F3_Young	Expression (log2)_2week_F4_Young	Expression (log2)_2week_F5_Young	Expression (log2)_2week_F6_Young	Expression (log2)_2week_M1_Young	Expression (log2)_2week_M2_Young	Expression (log2)_2week_M3_Young	Expression (log2)_2week_M4_Young	Expression (log2)_2week_M5_Young	Expression (log2)_5week_F1_Adult	Expression (log2)_5week_F2_Adult	Expression (log2)_5week_F3_Adult	Expression (log2)_5week_F4_Adult	Expression (log2)_5week_F6_Adult	Expression (log2)_5week_M1_Adult	Expression (log2)_5week_M3_Adult	Expression (log2)_5week_M4_Adult	Expression (log2)_5week_M6_Adult	Expression (log2)_6week_F1_Adult	Expression (log2)_6week_F2_Adult	Expression (log2)_6week_F4_Adult	Expression (log2)_6week_F5_Adult	Expression (log2)_6week_F6_Adult	Expression (log2)_6week_M1_Adult	Expression (log2)_6week_M2_Adult	Expression (log2)_6week_M3_Adult	Expression (log2)_6week_M4_Adult	Expression (log2)_6week_M5_Adult	Expression (log2)_8week_F2_Adult	Expression (log2)_8week_F3_Adult	Expression (log2)_8week_F4_Adult	Expression (log2)_8week_F5_Adult	Expression (log2)_8week_F6_Adult	Expression (log2)_8week_M1_Adult	Expression (log2)_8week_M2_Adult	Expression (log2)_8week_M4_Adult	Expression (log2)_8week_M5_Adult	Expression (log2)_8week_M6_Adult	Expression (log2)_15week_F1_Adult	Expression (log2)_15week_F2_Adult	Expression (log2)_15week_F4_Adult	Expression (log2)_15week_F5_Adult	Expression (log2)_15week_F6_Adult
rno-miR-542-5p	A_26_P00001656	2	Y	N	X	0.179221	0.0945207	0.143215	0.126759	0.0972039	0.19713	0.136659	0.182498	0.157167	0.161834	0.0120213	0.0560343	0.0120213	0.0120213	0.0120213	0.0120213	0.0120213	0.0120213	0.0525736	0.0120213	0.0120213	0.0120213	0.0120213	0.0120213	0.0120213	0.0120213	0.0120213	0.0120213	0.0120213	0.0120213	0.0120213	0.0120213	0.0120213	0.0607776	0.0120213	0.0120213	0.0120213	0.0120213	0.0120213	0.0120213	0.0120213	0.0120213	0.0120213	0.0474998
rno-miR-542-3p	A_26_P00001658	2	Y	N	X	0.251993	0.131511	0.173571	0.180593	0.167241	0.263077	0.205214	0.19431	0.225202	0.233978	0.0120213	0.11227	0.105522	0.100833	0.0120213	0.0120213	0.0789357	0.102099	0.147456	0.0120213	0.0936887	0.0120213	0.0120213	0.0120213	0.0120213	0.0120213	0.0120213	0.0120213	0.0120213	0.11187	0.0707766	0.0877625	0.109995	0.101985	0.0120213	0.101518	0.0832231	0.0120213	0.0120213	0.0874079	0.0693622	0.0120213	0.0120213	0.0889732
rno-miR-322-ast	A_26_P00001956	2	Y	N	X	0.156022	0.131427	0.139707	0.136986	0.129028	0.153432	0.119077	0.164011	0.141698	0.142822	0.0120213	0.092108	0.0120213	0.0888344	0.0120213	0.0120213	0.0994436	0.0873323	0.133665	0.0120213	0.0878919	0.0120213	0.0120213	0.0120213	0.0120213	0.0120213	0.0941985	0.0120213	0.0120213	0.0998083	0.104441	0.0120213	0.121047	0.0973889	0.0120213	0.114753	0.0120213	0.0120213	0.0120213	0.0712117	0.0996516	0.0120213	0.0927243	0.1039
rno-miR-154-ast	A_26_P00002748	3	Y	Y	6	2.02147	2.03834	1.63165	2.105	1.5813	4.18703	5.56418	3.74716	5.25515	4.2734	0.0120213	0.0120213	0.0120213	0.0120213	0.0120213	0.0120213	0.0120213	0.0120213	0.0120213	0.0120213	0.0120213	0.0120213	0.0120213	0.0120213	0.0120213	0.0120213	0.0120213	0.0120213	0.0120213	0.0120213	0.0120213	0.0120213	0.0120213	0.0120213	0.0120213	0.0120213	0.0120213	0.0120213	0.0120213	0.0120213	0.0120213	0.0120213	0.0120213	0.0120213
rno-miR-376b-3p	A_26_P00001681	3	Y	Y	6	2.10116	2.18066	1.31156	2.3628	1.84035	3.83253	4.45535	3.45353	4.14602	4.20209	0.0120213	0.0460018	0.0120213	0.0120213	0.0120213	0.0120213	0.0120213	0.0120213	0.0316543	0.0120213	0.0120213	0.0120213	0.0120213	0.0120213	0.0120213	0.0120213	0.0120213	0.0120213	0.0120213	0.0120213	0.0120213	0.0120213	0.0120213	0.0120213	0.0120213	0.0120213	0.0120213	0.0120213	0.0120213	0.0120213	0.0120213	0.0120213	0.0120213	0.0120213
rno-miR-434	A_26_P00001853	3	Y	Y	6	1.99038	2.05388	1.8285	1.95676	1.90195	3.242	3.51945	3.0795	3.00715	2.80892	0.0120213	0.225236	0.0120213	0.0120213	0.0120213	0.143346	0.0120213	0.0120213	0.0120213	0.0120213	0.0120213	0.0120213	0.0120213	0.0120213	0.0120213	0.0120213	0.0120213	0.0120213	0.0120213	0.0120213	0.0120213	0.0120213	0.0120213	0.0120213	0.0120213	0.0120213	0.0120213	0.0120213	0.0120213	0.0120213	0.0120213	0.0120213	0.0120213	0.0120213
rno-miR-136	A_26_P00001358	3	Y	N	6	1.28417	0.887996	1.16707	1	1.09637	2.80418	2.19145	5.86184	2.5229	2.53756	0.0120213	0.373398	0.0120213	0.0120213	0.0120213	0.30879	0.0120213	0.0120213	0.0120213	0.0120213	0.0120213	0.0120213	0.0120213	0.0120213	0.0120213	0.0120213	0.0120213	0.0120213	0.0120213	0.0120213	0.0120213	0.0120213	0.0120213	0.0120213	0.0120213	0.0120213	0.0120213	0.0120213	0.0120213	0.0120213	0.0120213	0.0120213	0.0120213	0.0120213
rno-miR-127	A_26_P00001337	3	Y	Y	6	0.904274	1.06857	0.662894	1.07229	0.733445	1.97471	2.2623	1.89086	1.90039	1.79486	0.0120213	0.150314	0.0120213	0.0120213	0.0120213	0.125221	0.0120213	0.0120213	0.0120213	0.0120213	0.0120213	0.0120213	0.0120213	0.0120213	0.0120213	0.0120213	0.0120213	0.0120213	0.0120213	0.0120213	0.0120213	0.0120213	0.0120213	0.0120213	0.0120213	0.0120213	0.0120213	0.0120213	0.0120213	0.0120213	0.0120213	0.0120213	0.0120213	0.0120213
rno-miR-411-ast	A_26_P00003394	3	Y	N	6	0.724301	0.577769	0.703223	0.617392	0.505211	1.25323	1.34073	2.21078	1.34887	1.13883	0.0120213	0.0120213	0.0120213	0.0120213	0.0120213	0.0120213	0.0120213	0.0120213	0.0120213	0.0120213	0.0120213	0.0120213	0.0120213	0.0120213	0.0120213	0.0120213	0.0120213	0.0120213	0.0120213	0.0120213	0.0120213	0.0120213	0.0120213	0.0120213	0.0120213	0.0120213	0.0120213	0.0120213	0.0120213	0.0120213	0.0120213	0.0120213	0.0120213	0.0120213
rno-miR-379	A_26_P00001665	3	Y	Y	6	0.747287	0.633421	0.778057	0.659442	0.558603	1.33222	1.3734	1.9621	1.38404	1.16644	0.0120213	0.0120213	0.0120213	0.0120213	0.0120213	0.0120213	0.0120213	0.0120213	0.0120213	0.0120213	0.0120213	0.0120213	0.0120213	0.0120213	0.0120213	0.0120213	0.0120213	0.0120213	0.0120213	0.0120213	0.0120213	0.0120213	0.0120213	0.0120213	0.0120213	0.0120213	0.0120213	0.0120213	0.0120213	0.0120213	0.0120213	0.0120213	0.0120213	0.0120213
rno-miR-154	A_26_P00002585	3	Y	N	6	1	1.14661	0.809147	1.06859	1	1.28558	1.73892	0.996061	1.52081	1.34855	0.0120213	0.0497184	0.0120213	0.0120213	0.0120213	0.0120213	0.0120213	0.0120213	0.0120213	0.0120213	0.0120213	0.0120213	0.0120213	0.0120213	0.0120213	0.0120213	0.0120213	0.0120213	0.0120213	0.0120213	0.0120213	0.0120213	0.0120213	0.0120213	0.0120213	0.0120213	0.0120213	0.0120213	0.0120213	0.0120213	0.0120213	0.0120213	0.0120213	0.0120213
rno-miR-299	A_26_P00001545	3	Y	N	6	0.993443	0.856531	0.823926	0.860973	0.794495	1.3672	1.33474	1.44432	1.37688	1.24701	0.0120213	0.0840448	0.0120213	0.0120213	0.0120213	0.0120213	0.0120213	0.0120213	0.0120213	0.0120213	0.0120213	0.0120213	0.0120213	0.0120213	0.0120213	0.0120213	0.0120213	0.0120213	0.0120213	0.0120213	0.0120213	0.0120213	0.0120213	0.0120213	0.0120213	0.0120213	0.0120213	0.0120213	0.0120213	0.0120213	0.0120213	0.0120213	0.0120213	0.0120213
rno-miR-376a	A_26_P00001686	3	Y	Y	6	0.625139	0.504882	0.548568	0.542055	0.528631	0.960755	1.08326	1.20689	1.11825	1.00906	0.0120213	0.0506206	0.0120213	0.0120213	0.0120213	0.0120213	0.0120213	0.0120213	0.0120213	0.0120213	0.0120213	0.0120213	0.0120213	0.0120213	0.0120213	0.0120213	0.0120213	0.0120213	0.0120213	0.0120213	0.0120213	0.0120213	0.0120213	0.0120213	0.0120213	0.0120213	0.0120213	0.0120213	0.0120213	0.0120213	0.0120213	0.0120213	0.0120213	0.0120213
rno-miR-300-3p	A_26_P00002591	3	Y	Y	6	0.570907	0.651067	0.512101	0.603853	0.407636	1.05751	1.10313	1.08992	1.0919	0.933406	0.0120213	0.110161	0.0120213	0.0120213	0.0120213	0.0120213	0.0120213	0.0120213	0.0120213	0.0120213	0.0120213	0.0120213	0.0120213	0.0120213	0.0120213	0.0120213	0.0120213	0.0120213	0.0120213	0.0120213	0.0120213	0.0120213	0.0120213	0.0120213	0.0120213	0.0120213	0.0120213	0.0120213	0.0120213	0.0120213	0.0120213	0.0120213	0.0120213	0.0120213
rno-miR-136-ast	A_26_P00002112	3	Y	N	6	0.77009	0.659208	0.502897	0.750321	0.662671	1.11047	1.12463	0.80696	1.10589	1.12656	0.0120213	0.109994	0.0120213	0.0120213	0.0120213	0.0120213	0.0120213	0.0120213	0.0120213	0.0120213	0.0120213	0.0120213	0.0120213	0.0120213	0.0120213	0.0120213	0.0120213	0.0120213	0.0120213	0.0120213	0.0120213	0.0120213	0.0120213	0.0120213	0.0120213	0.0120213	0.0120213	0.0120213	0.0120213	0.0120213	0.0120213	0.0120213	0.0120213	0.0120213
rno-miR-376c	A_26_P00001672	3	Y	Y	6	0.67109	0.548263	0.576417	0.626337	0.5124	0.908843	1.11368	0.922323	1.0467	0.92561	0.0120213	0.0120213	0.0120213	0.0120213	0.0120213	0.0120213	0.0120213	0.0120213	0.0120213	0.0120213	0.0120213	0.0120213	0.0120213	0.0120213	0.0120213	0.0120213	0.0120213	0.0120213	0.0120213	0.0120213	0.0120213	0.0120213	0.0120213	0.0120213	0.0120213	0.0120213	0.0120213	0.0120213	0.0120213	0.0120213	0.0120213	0.0120213	0.0120213	0.0120213
rno-miR-411	A_26_P00001842	3	Y	Y	6	0.405198	0.473094	0.33528	0.460228	0.352145	0.868793	0.861323	0.820646	0.858218	0.82766	0.0120213	0.0120213	0.0120213	0.0120213	0.0120213	0.0120213	0.0120213	0.0120213	0.0120213	0.0120213	0.0120213	0.0120213	0.0120213	0.0120213	0.0120213	0.0120213	0.0120213	0.0120213	0.0120213	0.0120213	0.0120213	0.0120213	0.0120213	0.0120213	0.0120213	0.0120213	0.0120213	0.0120213	0.0120213	0.0120213	0.0120213	0.0120213	0.0120213	0.0120213
rno-miR-381	A_26_P00002852	3	Y	Y	6	0.466869	0.467398	0.32703	0.467603	0.326306	0.787762	0.703716	0.691917	0.779042	0.740446	0.0120213	0.144616	0.0120213	0.0120213	0.0120213	0.0120213	0.0120213	0.0120213	0.0120213	0.0120213	0.0120213	0.0120213	0.0120213	0.0120213	0.0120213	0.0120213	0.0120213	0.0120213	0.0120213	0.0120213	0.0120213	0.0120213	0.0120213	0.0120213	0.0120213	0.0120213	0.0120213	0.0120213	0.0120213	0.0120213	0.0120213	0.0120213	0.0120213	0.0120213
rno-miR-337	A_26_P00001058	3	Y	N	6	0.359196	0.385438	0.187893	0.418521	0.309461	0.629142	0.676634	0.526128	0.64945	0.644367	0.0120213	0.0444356	0.0120213	0.0120213	0.0120213	0.0120213	0.0120213	0.0120213	0.0120213	0.0120213	0.0120213	0.0120213	0.0120213	0.0120213	0.0120213	0.0120213	0.0120213	0.0120213	0.0120213	0.0120213	0.0120213	0.0120213	0.0120213	0.0120213	0.0120213	0.0120213	0.0120213	0.0120213	0.0120213	0.0120213	0.0120213	0.0120213	0.0120213	0.0120213
rno-miR-329	A_26_P00001036	3	Y	Y	6	0.52472	0.499386	0.386661	0.525306	0.432079	0.736948	0.762768	0.611395	0.724251	0.681648	0.0120213	0.0549261	0.0120213	0.0120213	0.0120213	0.0120213	0.0120213	0.0120213	0.0120213	0.0120213	0.0120213	0.0120213	0.0120213	0.0120213	0.0120213	0.0120213	0.0120213	0.0120213	0.0120213	0.0120213	0.0120213	0.0120213	0.0120213	0.0120213	0.0120213	0.0120213	0.0120213	0.0120213	0.0120213	0.0120213	0.0120213	0.0120213	0.0120213	0.0120213
rno-miR-495	A_26_P00001869	2	Y	N	6	0.228457	0.198616	0.127069	0.219472	0.112017	0.363189	0.453202	0.235618	0.417643	0.406518	0.0120213	0.0120213	0.0120213	0.0120213	0.0120213	0.0120213	0.0120213	0.0120213	0.0120213	0.0120213	0.0120213	0.0120213	0.0120213	0.0120213	0.0120213	0.0120213	0.0120213	0.0120213	0.0120213	0.0120213	0.0120213	0.0120213	0.0120213	0.0120213	0.0120213	0.0120213	0.0120213	0.0120213	0.0120213	0.0120213	0.0120213	0.0120213	0.0120213	0.0120213
rno-miR-410	A_26_P00001841	2	Y	Y	6	0.144969	0.16696	0.164038	0.153735	0.0120213	0.327329	0.348946	0.487109	0.312144	0.299232	0.0120213	0.0120213	0.0120213	0.0120213	0.0120213	0.0120213	0.0120213	0.0120213	0.0120213	0.0120213	0.0120213	0.0120213	0.0120213	0.0120213	0.0120213	0.0120213	0.0120213	0.0120213	0.0120213	0.0120213	0.0120213	0.0120213	0.0120213	0.0120213	0.0120213	0.0120213	0.0120213	0.0120213	0.0120213	0.0120213	0.0120213	0.0120213	0.0120213	0.0120213
rno-miR-3563-3p	A_26_P00003244	2	Y	N	6	0.222912	0.212071	0.182762	0.209619	0.187892	0.347521	0.33273	0.165629	0.411893	0.306601	0.0120213	0.0120213	0.0120213	0.0120213	0.0120213	0.0120213	0.0120213	0.0120213	0.0120213	0.0120213	0.0120213	0.0120213	0.0120213	0.0120213	0.0120213	0.0120213	0.0120213	0.0120213	0.0120213	0.0120213	0.0120213	0.0120213	0.0120213	0.0120213	0.0120213	0.0120213	0.0120213	0.0120213	0.0120213	0.0120213	0.0120213	0.0120213	0.0120213	0.0120213
rno-miR-487b	A_26_P00002745	2	Y	N	6	0.329475	0.327033	0.172168	0.341467	0.223349	0.493726	0.531043	0.248278	0.495401	0.480188	0.0120213	0.0803767	0.0120213	0.0120213	0.0120213	0.0120213	0.0120213	0.0120213	0.0120213	0.0120213	0.0120213	0.0120213	0.0120213	0.0120213	0.0120213	0.0120213	0.0120213	0.0120213	0.261478	0.0120213	0.0120213	0.0120213	0.0120213	0.0120213	0.0120213	0.0120213	0.0120213	0.0120213	0.0120213	0.0120213	0.0120213	0.0120213	0.0120213	0.0120213
rno-miR-431	A_26_P00001585	2	Y	Y	6	0.125143	0.113883	0.117926	0.115496	0.101938	0.311246	0.225726	0.291179	0.307389	0.264724	0.0120213	0.0120213	0.0120213	0.0120213	0.0120213	0.0120213	0.0120213	0.0120213	0.0120213	0.0120213	0.0120213	0.0120213	0.0120213	0.0120213	0.0120213	0.0120213	0.0120213	0.0120213	0.0120213	0.0120213	0.0120213	0.0120213	0.0120213	0.0120213	0.0120213	0.0120213	0.0120213	0.0120213	0.0120213	0.0120213	0.0120213	0.0120213	0.0120213	0.0120213
rno-miR-382	A_26_P00001697	2	Y	Y	6	0.145316	0.16811	0.124409	0.159384	0.152055	0.22694	0.383925	0.201779	0.262811	0.280416	0.0120213	0.0120213	0.0120213	0.0120213	0.0120213	0.0120213	0.0120213	0.0120213	0.0120213	0.0120213	0.0120213	0.0120213	0.0120213	0.0120213	0.0120213	0.0120213	0.0120213	0.0120213	0.0120213	0.0120213	0.0120213	0.0120213	0.0120213	0.0120213	0.0120213	0.0120213	0.0120213	0.0120213	0.0120213	0.0120213	0.0120213	0.0120213	0.0120213	0.0120213
rno-miR-369-5p	A_26_P00001709	2	Y	N	6	0.211617	0.192825	0.190928	0.190208	0.192418	0.281879	0.313085	0.152286	0.304837	0.277519	0.0120213	0.0120213	0.0120213	0.0120213	0.0120213	0.0120213	0.0120213	0.0120213	0.0120213	0.0120213	0.0120213	0.0120213	0.0120213	0.0120213	0.0120213	0.0120213	0.0120213	0.0120213	0.0120213	0.0120213	0.0120213	0.0120213	0.0120213	0.0120213	0.0120213	0.0120213	0.0120213	0.0120213	0.0120213	0.0120213	0.0120213	0.0120213	0.0120213	0.0120213
rno-miR-341	A_26_P00001083	2	Y	Y	6	0.0783351	0.086809	0.0722787	0.077688	0.0120213	0.264246	0.242059	0.220011	0.273841	0.239895	0.0120213	0.0120213	0.0120213	0.0120213	0.0120213	0.0120213	0.0120213	0.0120213	0.0120213	0.0120213	0.0120213	0.0120213	0.0120213	0.0120213	0.0120213	0.0120213	0.0120213	0.0120213	0.0120213	0.0120213	0.0120213	0.0120213	0.0120213	0.0120213	0.0120213	0.0120213	0.0120213	0.0120213	0.0120213	0.0120213	0.0120213	0.0120213	0.0120213	0.0120213
rno-miR-541	A_26_P00001652	2	Y	N	6	0.0860443	0.0794792	0.0120213	0.103468	0.0793646	0.203575	0.335254	0.192916	0.212725	0.250208	0.0120213	0.0120213	0.0120213	0.0120213	0.0120213	0.0120213	0.0120213	0.0120213	0.0120213	0.0120213	0.0120213	0.0120213	0.0120213	0.0120213	0.0120213	0.0120213	0.0120213	0.0120213	0.0120213	0.0120213	0.0120213	0.0120213	0.0120213	0.0120213	0.0120213	0.0120213	0.0120213	0.0120213	0.0120213	0.0120213	0.0120213	0.0120213	0.0120213	0.0120213
rno-miR-337-ast	A_26_P00002930	2	Y	N	6	0.151124	0.11462	0.124523	0.126147	0.106536	0.210248	0.188742	0.285732	0.246235	0.216321	0.0120213	0.0120213	0.0120213	0.0120213	0.0120213	0.0120213	0.0120213	0.0120213	0.0120213	0.0120213	0.0120213	0.0120213	0.0120213	0.0120213	0.0120213	0.0120213	0.0120213	0.0120213	0.0120213	0.0120213	0.0120213	0.0120213	0.0120213	0.0120213	0.0120213	0.0120213	0.0120213	0.0120213	0.0120213	0.0120213	0.0120213	0.0120213	0.0120213	0.0120213
rno-miR-409-5p	A_26_P00002946	2	Y	N	6	0.167512	0.164759	0.0781376	0.153879	0.0728582	0.255659	0.250411	0.0120213	0.258861	0.225212	0.0120213	0.0120213	0.0120213	0.0120213	0.0120213	0.0120213	0.0120213	0.0120213	0.0120213	0.0120213	0.0120213	0.0120213	0.0120213	0.0120213	0.0120213	0.0120213	0.0120213	0.0120213	0.0120213	0.0120213	0.0120213	0.0120213	0.0120213	0.0120213	0.0120213	0.0120213	0.0120213	0.0120213	0.0120213	0.0120213	0.0120213	0.0120213	0.0120213	0.0120213
rno-miR-434-ast	A_26_P00003377	2	Y	Y	6	0.0769064	0.0677966	0.0773581	0.0686126	0.0120213	0.150292	0.197886	0.23969	0.163166	0.173773	0.0120213	0.0120213	0.0120213	0.0120213	0.0120213	0.0120213	0.0120213	0.0120213	0.0120213	0.0120213	0.0120213	0.0120213	0.0120213	0.0120213	0.0120213	0.0120213	0.0120213	0.0120213	0.0120213	0.0120213	0.0120213	0.0120213	0.0120213	0.0120213	0.0120213	0.0120213	0.0120213	0.0120213	0.0120213	0.0120213	0.0120213	0.0120213	0.0120213	0.0120213
rno-miR-376b-5p	A_26_P00001678	2	Y	N	6	0.0758573	0.0701528	0.0532623	0.0730745	0.0646087	0.137797	0.149965	0.0747075	0.143521	0.155424	0.0120213	0.0120213	0.0120213	0.0120213	0.0120213	0.0120213	0.0120213	0.0120213	0.0120213	0.0120213	0.0120213	0.0120213	0.0120213	0.0120213	0.0120213	0.0120213	0.0120213	0.0120213	0.0120213	0.0120213	0.0120213	0.0120213	0.0120213	0.0120213	0.0120213	0.0120213	0.0120213	0.0120213	0.0120213	0.0120213	0.0120213	0.0120213	0.0120213	0.0120213
rno-miR-127-ast	A_26_P00002752	2	Y	N	6	0.0723557	0.0732883	0.0120213	0.0646823	0.0120213	0.154355	0.14579	0.0120213	0.171819	0.134364	0.0120213	0.0120213	0.0120213	0.0120213	0.0120213	0.0120213	0.0120213	0.0120213	0.0120213	0.0120213	0.0120213	0.0120213	0.0120213	0.0120213	0.0120213	0.0120213	0.0120213	0.0120213	0.0120213	0.0120213	0.0120213	0.0120213	0.0120213	0.0120213	0.0120213	0.0120213	0.0120213	0.0120213	0.0120213	0.0120213	0.0120213	0.0120213	0.0120213	0.0120213
rno-miR-455	A_26_P00001855	2	Y	N	5	0.204014	0.205988	0.0120213	0.222134	0.219943	0.172559	0.233954	0.0120213	0.239746	0.240546	0.0120213	0.143533	0.0120213	0.220911	0.0120213	0.0120213	0.0120213	0.18444	0.140048	0.0120213	0.128576	0.0120213	0.0120213	0.0120213	0.0120213	0.0120213	0.0120213	0.0120213	0.0120213	0.103686	0.126746	0.0120213	0.0120213	0.0120213	0.0120213	0.0120213	0.0120213	0.0120213	0.0120213	0.0120213	0.0120213	0.0120213	0.0120213	0.0120213
rno-miR-582	A_26_P00002634	2	Y	N	2	0.318901	0.22011	0.282765	0.241624	0.242438	0.363981	0.326383	0.505155	0.321971	0.328703	0.0120213	0.112793	0.0120213	0.0120213	0.0120213	0.0120213	0.0120213	0.0120213	0.153883	0.0120213	0.0120213	0.0120213	0.0120213	0.0120213	0.0120213	0.0120213	0.0120213	0.0120213	0.0120213	0.0120213	0.0120213	0.0120213	0.0120213	0.0120213	0.0120213	0.0120213	0.0120213	0.0120213	0.0120213	0.0120213	0.0120213	0.0120213	0.0120213	0.0120213
rno-miR-675-ast	A_26_P00002822	3	Y	N	1	0.857531	0.822596	0.872703	0.791786	0.791784	0.789053	0.630163	0.994467	0.73872	0.722297	0.0120213	0.0571371	0.0120213	0.0120213	0.0120213	0.0120213	0.0120213	0.0120213	0.0345946	0.0120213	0.0120213	0.0120213	0.0120213	0.0120213	0.0120213	0.0120213	0.0120213	0.0120213	0.0120213	0.0120213	0.0120213	0.0120213	0.0120213	0.0120213	0.0120213	0.0120213	0.0120213	0.0120213	0.0120213	0.0120213	0.0120213	0.0120213	0.0120213	0.0120213
rno-miR-483	A_26_P00001618	3	Y	N	1	1.29557	1.49165	1.56453	1.16753	1.63896	1.62822	1.36161	1.97254	1.58065	1.52909	0.117922	0.052592	0.098256	0.0804859	0.0120213	0.0120213	0.0719936	0.0120213	0.0120213	0.0120213	0.0120213	0.0120213	0.0120213	0.0120213	0.0120213	0.0120213	0.0120213	0.0120213	0.0120213	0.0120213	0.0120213	0.0120213	0.0120213	0.0120213	0.0120213	0.0120213	0.0120213	0.0120213	0.222627	0.0634863	0.0120213	0.0120213	0.0120213	0.0120213
[truncated: 52 more columns]
