# Supplementary material for: Sex and age differences in the expression of liver microRNAs during the life span of F344 rats
Source: Biol Sex Differ. 2017 Feb 3;8:6. doi: 10.1186/s13293-017-0127-9 (PMC5291947; doi:10.1186/s13293-017-0127-9)
Supplement: Additional file 5: — 43 significantly differentially expressed miRNAs between 52, 78, and 104 weeks of age males and females compared to 5–21 weeks of age baseline group. Presence or absence of histopathological findings is given with the relative fold change in expression of the miRNAs. (XLSX 10 kb) [file 13293_2017_127_MOESM5_ESM.xlsx]

## Sheet: Additional File 5
Pathology Feature	52week_Female	78week_Female	104week_Female	52week_Male	78week_Male	104week_Male
Basophilic Focus	NO	YES	YES	NO	NO	NO
Hyperplasia, Bile Duct	NO	MINIMAL	MINIMAL	YES	YES	YES
miRNA_Symbol	Fold Ratio_52week_Female	Fold Ratio_78week_Female	Fold Ratio_104week_Female	Fold Ratio_52week_Male	Fold Ratio_78week_Male	Fold Ratio_104week_Male
rno-miR-34c			5.81649
rno-miR-34b			3.73014
rno-miR-34a	1.67904	1.71033	2.46066	3.07826	3.49317	2.90257
rno-miR-375	2.19856	2.67227	2.44595		3.91656
rno-miR-29b	2.82233	2.26524	2.15273	1.88315	2.59891	3.65715
rno-miR-342-3p			2.02998		1.79884	1.59398
rno-miR-142-3p			1.92627			1.8368
rno-miR-142-5p			1.73628			2.04224
rno-miR-223			1.57436		1.57856
rno-miR-29a	1.80831	1.74248	1.56086	1.61097	1.66416	1.81219
rno-miR-451		1.76319	1.54679
rno-miR-18a		0.578727	0.638664
rno-miR-466b-2-ast	0.479279	0.367481	0.563562	0.604659	0.440809	0.395021
rno-miR-455-ast			0.520319	0.577361	0.483847	0.363738
rno-miR-96	0.22222	0.251423	0.246003
rno-miR-216a		5.77494
rno-miR-494		2.06237
rno-miR-29c	1.68507	1.65362		1.669		1.62453
rno-miR-15b	0.603575	0.657846
rno-miR-2985		0.42848
rno-miR-466b		0.373566
rno-miR-193-ast	1.64789
rno-miR-219-5p	1.6289
rno-miR-212	1.59014
rno-miR-152	1.58229
rno-miR-33	1.57248					1.66333
rno-miR-193	1.57131
rno-miR-802	1.55271			1.86321		1.71827
rno-miR-200b	0.437555			0.377267
rno-miR-429	0.333464			0.226933
rno-miR-125b-5p				1.99597	1.61076
rno-miR-126-ast						0.624022
rno-miR-200a				0.497717
rno-miR-203				2.53842	2.19985	1.97965
rno-miR-210						0.630954
rno-miR-221					0.427236	0.396072
rno-miR-29c-ast				1.56958	1.55883
rno-miR-324-5p						2.30399
rno-miR-328a					2.51285
rno-miR-3588				2.49985
rno-miR-466b-1-ast						0.516995
rno-miR-99a				1.99773	1.66077	1.59343
rno-miR-99a-ast				1.9469
